# Supplementary material for: Cause-specific mortality for 249 causes in Brazil and states during 1990–2015: a systematic analysis for the global burden of disease study 2015
Source: Popul Health Metr. 2017 Nov 22;15:39. doi: 10.1186/s12963-017-0156-y (PMC5700707; doi:10.1186/s12963-017-0156-y)
Supplement: Supplementary file 1 — Proportions (%) of leading garbage codes registered in the information mortality system SIM by states according to regions. Brazil, 2014. Table S1 shows the number and proportion (%) of the leading garbage codes in Brazil, and the proportion(%) in each state. (XLSX 25 kb) [file 12963_2017_156_MOESM1_ESM.xlsx]

## Sheet: GC_ICD_10_States_Brazil
Additional file 1: Table-Proportions (%) of leading garbage codes in the information mortality system by states* according to regions. Brazil, 2014.
Garbage code-ICD-10/Brazilian states	Brazil		North region (%)							Northeast region (%)									Southeast region (%)				South region (%)			Center West region (%)
	n	%	AC	AP	AM	PA	RO	RR	TO	AL	BA	CE	MA	PB	PE	PI	RN	SE	ES	MG	RJ	SP	PR	RS	SC	DF	GO	MS	MT
I64 - Stroke, not specified as hemorrhage or infarction	40419	3.29403	3.42348	3.50631	2.61981	5.7681	2.80862	1.94473	4.54609	5.61238	4.27	4.32916	6.47955	3.56577	2.6339	1.93263	2.55003	3.92253	3.12755	3.33273	2.7487	2.35278	3.86313	3.2836	3.35946	2.48793	2.45186	1.8655	2.88762
I69.4, I69.8 - Sequelae of cerebrovascular disease	15635	1.27421	0.949367	0.981767	1.0706	0.891075	0.914435	0.409417	1.64164	1.60504	0.986488	1.18768	0.83798	1.25594	1.95078	0.444658	0.961488	1.59353	1.8384	1.15894	0.901224	1.21332	1.99862	1.55174	1.64054	1.38126	1.07649	1.84558	1.2847
I67.4, I67.8, I67.9 - Other cerebrovascular diseases	15478	1.26141	1.98504	1.05189	1.10838	0.365425	1.12345	1.17707	0.743651	0.723839	0.887241	1.2127	1.43298	1.28368	1.65851	0.935515	1.32727	1.25848	1.66591	1.25917	1.65746	0.962631	0.8926	1.93267	1.36486	1.63089	1.46265	1.77919	1.04308
J18 - Pneumonia, unspecified organism	63690	5.19054	4.17146	4.13745	3.9864	4.40197	8.5443	5.73183	2.89042	4.00734	2.51584	5.64581	3.17124	3.98177	3.59718	1.64581	4.50959	4.29844	3.77213	4.95603	6.63899	7.32892	4.42262	4.4191	3.7973	4.3102	5.13119	4.89942	3.9248
J15.9 - Bacterial pneumonia, not elsewhere classified	6291	0.512698	1.69735	0.771388	0.799798	0.418833	0.313521	0.511771	0.603339	0.330448	0.321655	0.377286	0.314632	0.701268	0.157377	0.14437	0.491195	0.236986	0.726282	0.675004	0.500595	0.516291	0.346081	0.732663	0.82973	0.499251	0.521054	0.969262	0.459662
R99 - Ill-defined and unknown cause of mortality	34781	2.83455	3.45224	5.75035	6.03942	2.73507	3.94513	2.35415	2.28708	3.01075	3.94595	2.87969	1.33018	1.88986	1.44752	0.323388	2.67022	4.02059	0.485701	5.16354	4.30848	2.35243	0.932976	2.63734	1.58378	0.449326	1.23519	1.18834	4.12517
R98 - Unattended death	18809	1.53288	0.776755	0.175316	4.20681	3.51089	0.613978	0.153531	0.196436	1.03855	7.50568	2.44081	1.56381	1.45404	2.01996	0.719923	0.0522548	1.43826	0.145256	0.856675	0.0122096	1.42353	0.793101	0.657206	0.140541	0.0166417	0.261849	0.0199164	0.347693
I50 - Heart failure	26783	2.18273	1.86997	1.47265	1.46105	1.86367	2.06401	2.09826	2.3432	2.15578	2.26832	2.24447	2.2803	2.87242	1.4994	0.887392	1.97001	1.51998	0.653654	2.69923	1.90318	2.14364	2.85805	2.19312	2.51892	2.36312	2.69784	1.08212	1.69721
I10 - Essential (primary) hypertension	22985	1.87321	1.49597	1.08696	1.24063	1.80745	1.81581	1.94473	2.58173	2.30789	2.11886	3.33397	2.35818	2.65452	1.6343	0.871992	1.97001	2.89287	0.980481	2.41028	2.48924	1.11283	2.09379	1.23896	1.87027	0.923615	1.75095	1.67961	1.90347
A41 - Other sepsis	16719	1.36255	1.35213	1.68303	1.13357	1.54041	1.14958	1.02354	0.561246	1.18542	1.4899	1.34745	1.1495	1.52536	1.41985	0.377286	1.4161	0.898913	0.417612	1.69221	2.85934	1.03329	1.01661	1.02597	1.18108	0.457647	0.69033	0.497909	0.813248
V89 - Motor- or nonmotor-vehicle accident, type of vehicle unspecified	8844	0.720759	1.63982	0.946704	0.497512	1.2565	2.16852	0.614125	0.912025	3.50905	0.611025	1.57074	0.962587	1.22425	0.430624	0.267565	0.663636	0.236986	0.644576	0.506644	0.686029	0.464804	0.733979	0.544021	0.383784	0.39108	1.13733	0.398327	1.18451
J98 - Other respiratory disorders	7227	0.588979	0.373993	0.175316	0.157441	0.26142	0.0914435	0.204708	0.196436	0.351429	1.1503	0.53898	0.305286	0.336767	3.8099	0.0866218	0.433715	0.735474	0.322288	0.278772	0.608956	0.33875	0.171598	0.637733	0.375676	0.249626	0.24598	0.132776	0.288762
I26 - Pulmonary embolism	6424	0.523537	0.23015	0.350631	0.151143	0.143359	0.261267	0.0511771	0.322716	0.293732	0.318068	0.354187	0.214947	0.412044	0.771319	0.0923965	0.188117	0.220642	0.299591	0.50038	0.394524	0.954109	0.406645	0.479517	0.443243	0.366117	0.415256	0.312023	0.318227
R09 - Other symptoms and signs involving the circulatory and respiratory system	6263	0.510416	0.489068	0.490884	0.87537	0.792691	0.809928	0.204708	0.350779	0.844479	0.627765	0.446583	1.33329	1.17274	0.273248	0.200192	0.407587	0.122579	0.0817068	0.599829	0.557828	0.367511	0.385015	0.551323	0.581081	0.0832085	0.304168	0.0663878	0.606989
C80 - Malignant neoplasm without specification of site	6228	0.507563	0.604143	0.175316	0.170036	0.340126	0.418027	0.614125	0.224498	0.340939	0.310893	0.479307	0.233638	0.392235	0.524013	0.12127	0.480744	0.155267	0.349523	0.701628	0.49449	0.608613	0.578243	0.613392	0.718919	0.257946	0.312103	0.245635	0.453769
K92.0-K92.2, K92.9 - Other diseases of digestive system	6138	0.500229	0.575374	0.175316	0.23931	0.500351	0.548661	0.35824	0.392872	0.896932	0.700705	0.423484	0.47039	0.602219	0.487695	0.175168	0.38146	0.563864	0.240581	0.644464	0.729526	0.363605	0.542193	0.427184	0.427027	0.249626	0.383517	0.27219	0.400731
Y34 - Unspecified event, undetermined intent	4827	0.393386	0.0287687	1.01683	0.0566786	0.0562193	0.0522534	2.04708	0.308685	0.0262261	0.866914	0.411935	0.105916	0.0277338	0.638154	0.14437	0.491195	0.392253	0.644576	0.75331	0.60514	0.324546	0.0591221	0.144829	0.0648649	0.116492	0.0952179	0.305384	0.235724
I51 - Complications and ill-defined descriptions of heart disease	4300	0.350437	0.258918	0.105189	0.125953	0.23331	0.19595	0.204708	0.252561	0.173092	0.51417	0.211742	0.161989	0.122821	0.470401	0.0750722	0.141088	0.310534	0.0317749	0.422856	0.831019	0.224058	0.243698	0.199596	0.335135	1.87219	0.283009	0.126137	0.241617
J96 - Respiratory failure, not elsewhere classified	4151	0.338294	0.402762	0.245442	0.302286	0.539705	0.496408	0.409417	0.392872	0.587464	0.453187	0.565929	0.769446	0.772583	0.254224	0.14437	0.313529	0.130751	0.0317749	0.363343	0.35179	0.23613	0.281191	0.313998	0.218919	0.0249626	0.216885	0.0464715	0.400731
J69 - Pneumonitis due to solids and liquids	4126	0.336257	0.143843	0	0.377858	0.188335	0.261267	0	0.154343	0.162602	0.155447	0.340712	0.246098	0.285261	0.302648	0.0923965	0.339656	0.25333	0.217885	0.490983	0.299136	0.485399	0.198996	0.254363	0.308108	0.457647	0.325328	0.292106	0.223938
I49 - Other cardiac arrhythmias	4088	0.33316	0.115075	0.105189	0.10706	0.224877	0.313521	0.153531	0.434966	0.220299	0.212842	0.194418	0.18068	0.305071	0.14873	0.103946	0.125412	0.171611	0.199728	0.454962	0.476939	0.388106	0.291285	0.360246	0.305405	0.1997	0.547503	0.312023	0.312334
N17 - Acute kidney failure	4036	0.328922	0.805524	0.490884	0.163738	0.500351	0.653168	0.255885	0.420934	0.220299	0.30611	0.325313	0.445469	0.479398	0.280165	0.100096	0.287401	0.163439	0.154335	0.366475	0.376973	0.267733	0.307147	0.307913	0.408108	0.266267	0.505184	0.172608	0.406624
R54 - Age-related physical debility	3741	0.30488	0.0863061	0.245442	0.415643	0.430077	0.457218	1.22825	0.168374	0.314713	0.487863	0.192493	0.311517	0.336767	0.306107	0.0846968	0.16199	0.326878	0.0817068	0.286603	0.241903	0.31922	0.472977	0.211766	0.359459	0.0416043	0.161342	0.27219	0.318227
C26 - Malignant neoplasm of other and ill-defined digestive organs	3676	0.299583	0.115075	0.175316	0.207822	0.123682	0.261267	0.102354	0.224498	0.167847	0.245127	0.202117	0.137067	0.126783	0.2058	0.0692974	0.235147	0.384081	0.385837	0.385269	0.337291	0.342655	0.341755	0.380936	0.354054	0.158096	0.290944	0.418243	0.176793
C76 - Malignant neoplasm of other and ill-defined sites	3595	0.292982	0.172612	0.596073	0.321179	0.23331	0.300457	0.204708	0.336748	0.225544	0.341983	0.238691	0.205601	0.380349	0.231742	0.0577478	0.292627	0.204298	0.263277	0.314793	0.303715	0.311763	0.289843	0.354161	0.291892	0.166417	0.24069	0.292106	0.212152
N19 - Unspecified kidney failure	3083	0.251255	0.258918	0.596073	0.195226	0.199578	0.287394	0.102354	0.210467	0.178337	0.247519	0.217517	0.249213	0.368463	0.210989	0.0750722	0.303078	0.0817194	0.163414	0.288952	0.27548	0.226898	0.262444	0.278704	0.224324	0.124813	0.409966	0.152692	0.400731
J81 - Pulmonary edema	3063	0.249625	0.143843	0.210379	0.100762	0.230499	0.130634	0	0.140311	0.188828	0.271434	0.248316	0.242983	0.229794	0.152189	0.0423484	0.198568	0.0490316	0.0726282	0.211428	0.512042	0.27874	0.111034	0.343208	0.132432	0.133134	0.150762	0.0531103	0.123755
R68 - Other general symptoms and signs	2606	0.212381	0.0863061	0.45582	0.0881668	0.247365	0.300457	0	0.0841869	0.209809	0.294153	0.290664	0.320862	0.245642	0.179859	0.12512	0.114961	0.0572036	0.0272356	0.303047	0.280059	0.181093	0.170156	0.180123	0.140541	0	0.0846382	0.0464715	0.188579
C78 - Secondary malignant neoplasm of respiratory and digestive organs	2533	0.206432	0.287687	0.140252	0.100762	0.168658	0.378837	0.153531	0.154343	0.152111	0.178166	0.26949	0.18068	0.285261	0.193695	0.0346487	0.365784	0.0408597	0.0453926	0.373523	0.130491	0.266668	0.0793101	0.102232	0.240541	0.058246	0.0740584	0.0531103	0.394838
Y09 - Assault by unspecified means	2332	0.190051	0.0287687	0.0350631	0.352667	0.224877	0.261267	1.48414	0.140311	0	0.192515	0.165544	0.124607	0.0554675	0.0172942	0.0481232	0.282176	0.0572036	0.118021	0.112762	0.832545	0.0933869	0.0461441	0.0888445	0.0432432	0.0499251	0.0819932	0.159331	0.188579
X59 - Exposure to unspecified factor	2187	0.178234	0.0287687	0	0.0188929	0.078707	0.182887	0	0.168374	0.0209809	0.150664	0.130895	0.221177	0.00792393	0.185047	0.00384986	0.527773	0.00817194	0.43123	0.210645	0.389182	0.187839	0.0908462	0.114403	0.0243243	0.19138	0.0846382	0.0398327	0.100183
C55 - Malignant neoplasm of uterus, part unspecified	2116	0.172448	0.0863061	0	0.151143	0.185524	0.104507	0.255885	0.140311	0.225544	0.179361	0.157844	0.177565	0.146593	0.174671	0.0519731	0.172441	0.310534	0.240581	0.158963	0.191539	0.162983	0.170156	0.210549	0.159459	0.0665668	0.166631	0.152692	0.129648
Other garbage codes	48994	3.99286	4.02762	4.17251	4.47761	4.88264	4.33703	4.913	4.33563	3.13664	4.78178	4.00577	4.27401	4.33439	3.48131	1.34552	3.58468	3.69372	2.8098	4.58721	3.2264	4.30752	4.0924	3.25439	3.5	2.93726	3.44372	3.23973	4.53769
Total garbage codes	406168	33.1015	32.1634	31.5217	33.3207	35.345	31.9007	30.911	28.8621	34.4243	39.9079	36.9817	32.7934	33.8352	31.7486	33.0891	28.4109	30.751	21.6704	37.5207	37.1524	32.1418	29.5438	30.0258	28.327	22.9822	27.2403	23.3884	30.3318
Total deaths	1227039	100	3476	2852	15879	35575	7655	1954	7127	19065	83630	51950	32101	25240	57823	18565	19137	12237	22030	127703	131044	281624	69348	82166	37000	12018	37808	15063	16969
*AC-Acre , AP-Amapá, AM-Amazonas, PA-Pará, RO-Rondônia, RR-Roraima, TO-Tocantins, AL-Alagoas, BA-Bahia, CE-Ceará, MA-Maranhão, PB-Paraíba, PE-Pernambuco, PI-Piauí, RN-Rio Grande do Norte, SE-Sergipe,
ES-Espírito Santo, MG-Minas Gerais, RJ-Rio de Janeiro, SP-São Paulo, PR-Paraná, RS-Rio Grande do Sul, SC-Santa Catarina, DF-Distrito Federal, GO-Goiás, MS-Mato Grosso do Sul, MT-Mato Grosso.
