# Supplementary material for: Cause-specific mortality for 249 causes in Brazil and states during 1990–2015: a systematic analysis for the global burden of disease study 2015
Source: Popul Health Metr. 2017 Nov 22;15:39. doi: 10.1186/s12963-017-0156-y (PMC5700707; doi:10.1186/s12963-017-0156-y)
Supplement: Supplementary file 3 — Age-standardized mortality rates for 249 causes of death and percent change, both sexes. Brazilian states, 1990 and 2015. Presents the age-standardized rates and percent change for Brazilian states, both sexes, 1990 and 2015. (XLSX 279 kb) [file 12963_2017_156_MOESM3_ESM.xlsx]

## Sheet: Both_sexes
Additional file 3: Table - Age-standardized mortality rates for 249 causes of death and percent change, both sexes. Brazilian states, 1990 and 2015.
Level	Cause of death	Acre			Alagoas			Amapá			Amazonas			Bahia			Ceará			Distrito Federal			Espírito Santo			Goiás			Maranhão			Mato Grosso			Mato Grosso do Sul			Minas Gerais			Pará			Paraíba			Paraná
		1990	2015	% change	1990	2015	% change	1990	2015	% change	1990	2015	% change	1990	2015	% change	1990	2015	% change	1990	2015	% change	1990	2015	% change	1990	2015	% change	1990	2015	% change	1990	2015	% change	1990	2015	% change	1990	2015	% change	1990	2015	% change	1990	2015	% change	1990	2015	% change
0	All causes	1058.41	852.893	-19.4172	1253.54	880.635	-29.7482	890.543	830.682	-6.72182	1027.41	816.561	-20.5226	1059.25	861.128	-18.7036	991.553	858.494	-13.4193	942.997	613.981	-34.8905	1062.49	763.705	-28.1213	1136.81	819.766	-27.8887	1290.18	936.854	-27.3856	1085.67	837.736	-22.8367	1045.41	811.705	-22.355	1107.45	758.773	-31.4849	1022.24	823.336	-19.4577	995.052	875.962	-11.9683	1124.98	805.849	-28.3676
1	A - Communicable, maternal, neonatal, and nutritional diseases	215.178	115.707	-46.2271	285.534	95.4937	-66.5561	149.502	104.651	-30.0002	180.984	102.109	-43.5809	213.55	103.75	-51.4166	232.591	103.01	-55.7119	139.865	72.7344	-47.9967	132.941	74.5461	-43.9253	194.698	102.241	-47.4876	242.653	105.261	-56.6209	155.121	86.4357	-44.2784	144.285	92.8911	-35.6198	175.137	95.5742	-45.4289	192.273	101.826	-47.0411	192.324	87.1591	-54.6811	128.4	76.8634	-40.1377
2	A.1 - HIV/AIDS and tuberculosis	17.711	11.6372	-34.2938	12.1464	10.1254	-16.6384	13.409	12.2001	-9.01507	17.2217	16.7549	-2.71091	14.7607	11.1677	-24.3421	12.5298	10.6967	-14.63	7.05177	7.0938	0.595942	9.32505	10.4019	11.5479	6.95272	7.87321	13.2392	20.3541	15.6306	-23.2064	11.3239	11.3178	-0.0535745	10.3011	11.2838	9.53995	9.10107	8.90559	-2.1479	13.7396	14.0944	2.58284	9.05117	8.96568	-0.944514	7.77647	8.93765	14.9321
3	A.1.1 - Tuberculosis	15.6684	6.03161	-61.5047	10.2879	4.34264	-57.7889	10.5468	4.60406	-56.3463	14.4625	5.97821	-58.6641	12.5682	4.98099	-60.3683	10.3487	4.96777	-51.9962	3.48166	0.949153	-72.7385	6.55233	2.29107	-65.0342	4.66163	1.75734	-62.302	17.2805	5.94707	-65.585	8.61466	3.26203	-62.134	7.2153	2.81843	-60.9382	6.25712	2.13666	-65.8523	11.2323	4.62159	-58.8546	7.07467	3.72886	-47.2928	5.36145	1.80001	-66.4269
3	A.1.2 - HIV/AIDS	2.04256	5.6056	174.44	1.85844	5.78275	211.162	2.86218	7.59607	165.395	2.75923	10.7767	290.569	2.19254	6.18667	182.169	2.18114	5.72895	162.659	3.57012	6.14464	72.1133	2.77273	8.11083	192.522	2.29109	6.11586	166.942	3.07359	9.68355	215.057	2.7092	8.05576	197.348	3.08576	8.46535	174.336	2.84395	6.76893	138.011	2.50723	9.47285	277.821	1.9765	5.23682	164.954	2.41502	7.13765	195.553
4	A.1.2.1 - HIV/AIDS - Tuberculosis	0.905606	1.06418	17.51	0.790513	0.906156	14.6289	1.04102	0.881326	-15.3404	1.12576	1.37393	22.0444	0.962465	1.13084	17.4947	0.944593	1.0752	13.827	0.396954	0.217525	-45.2015	0.770719	0.640832	-16.8527	0.449925	0.378673	-15.8364	1.36609	1.58811	16.2518	0.778224	0.770726	-0.963448	0.808843	0.757517	-6.34556	0.766839	0.561217	-26.8142	1.01237	1.13088	11.7064	0.694291	0.795037	14.5107	0.555937	0.476902	-14.2166
4	A.1.2.2 - HIV/AIDS resulting in other diseases	1.13695	4.54142	299.439	1.06792	4.8766	356.643	1.82115	6.71475	268.708	1.63346	9.40273	475.633	1.23007	5.05582	311.018	1.23654	4.65375	276.351	3.17316	5.92712	86.789	2.00201	7.47	273.126	1.84116	5.73719	211.607	1.70749	8.09544	374.112	1.93097	7.28503	277.272	2.27692	7.70783	238.52	2.07711	6.20771	198.863	1.49486	8.34197	458.043	1.28221	4.44178	246.416	1.85908	6.66075	258.282
2	A.2 - Diarrhea, lower respiratory, and other common infectious diseases	118.958	61.7253	-48.1117	173.408	52.9094	-69.4884	85.0367	61.1955	-28.0364	104.741	58.039	-44.5883	115.305	48.7102	-57.7554	146.036	60.7272	-58.4162	64.3122	37.8586	-41.1331	71.1916	42.0611	-40.9185	77.1924	52.2823	-32.2701	135.479	54.4632	-59.7995	83.086	50.0455	-39.7666	85.3481	53.5027	-37.3124	85.1991	54.0344	-36.5787	112.419	59.8276	-46.7814	131.528	52.2006	-60.3122	74.3817	45.9282	-38.2534
3	A.2.1 - Diarrheal diseases	38.112	7.05708	-81.4833	86.2833	7.68016	-91.0989	20.9511	4.7977	-77.1005	40.4221	6.71112	-83.3974	50.6474	6.72191	-86.728	63.7058	6.42434	-89.9156	10.3157	2.03384	-80.2841	17.562	2.93909	-83.2645	14.9906	2.84636	-81.0124	53.9838	7.21184	-86.6407	19.513	3.50419	-82.0418	17.1549	4.43247	-74.162	17.6985	3.10745	-82.4423	46.0387	5.76214	-87.4841	58.5192	6.31545	-89.2079	17.7265	3.07543	-82.6506
3	A.2.2 - Intestinal infectious diseases	0.206845	0.0485917	-76.5082	0.166193	0.0334939	-79.8464	0.0652154	0.0413958	-36.5246	0.0941176	0.0305766	-67.5124	0.105761	0.0295267	-72.0817	0.171085	0.0354211	-79.2962	0.0590724	0.0245637	-58.4177	0.0752495	0.0272607	-63.773	0.0908223	0.0306438	-66.2596	0.310093	0.0546821	-82.3659	0.0919471	0.0292584	-68.1791	0.0747229	0.0282832	-62.1493	0.0922674	0.0301764	-67.2946	0.112056	0.0317148	-71.6973	0.144228	0.0341235	-76.3406	0.0725735	0.0275881	-61.986
4	A.2.2.1 - Typhoid fever	0.0464981	0.0223086	-52.0225	0.0485077	0.0221288	-54.3809	0.0453627	0.0224804	-50.443	0.0477822	0.0224833	-52.9464	0.0476263	0.0221689	-53.4524	0.0469707	0.0221273	-52.8912	0.0467338	0.0211965	-54.6443	0.0477655	0.0219704	-54.0036	0.047381	0.0220357	-53.4925	0.0487234	0.022181	-54.4756	0.0485482	0.021758	-55.1828	0.0470924	0.0218384	-53.6264	0.0468251	0.0218045	-53.4341	0.0473393	0.0220834	-53.3508	0.0482093	0.0222172	-53.9151	0.0471157	0.0217685	-53.7977
4	A.2.2.2 - Paratyphoid fever	0.000338643	0.000862529	154.701	0.000354494	0.000852737	140.55	0.000328884	0.000868732	164.145	0.000348897	0.000869037	149.081	0.000348916	0.000857943	145.888	0.000343464	0.000853194	148.409	0.000340495	0.000816559	139.816	0.000349886	0.000851947	143.492	0.000347211	0.000856168	146.584	0.000356653	0.000856909	140.264	0.000355278	0.000841146	136.757	0.000343892	0.000844213	145.488	0.000342496	0.000843921	146.403	0.000346313	0.000856782	147.401	0.000352497	0.000855796	142.781	0.000344887	0.000843745	144.644
4	A.2.2.3 - Other intestinal infectious diseases	0.160008	0.0254206	-84.113	0.117331	0.0105123	-91.0405	0.0195239	0.0180466	-7.56625	0.0459866	0.0072243	-84.2904	0.0577859	0.00649987	-88.7518	0.123771	0.0124406	-89.9487	0.0119981	0.00255065	-78.7413	0.0271341	0.0044383	-83.6431	0.0430941	0.00775187	-82.0118	0.261012	0.0316442	-87.8764	0.0430436	0.0066593	-84.529	0.0272867	0.00560053	-79.4752	0.0450998	0.00752799	-83.3082	0.0643701	0.00877457	-86.3686	0.0956659	0.0110505	-88.4489	0.0251128	0.00497577	-80.1864
3	A.2.3 - Lower respiratory infections	66.1868	51.6544	-21.9567	74.9317	43.3189	-42.1888	56.2076	54.3664	-3.27581	55.9003	49.5735	-11.318	52.3691	39.158	-25.2269	67.6878	51.6983	-23.6223	49.0041	34.3107	-29.984	45.9961	37.1874	-19.151	53.7459	47.2177	-12.1464	66.5021	44.5854	-32.9565	56.0648	44.7477	-20.1857	60.9163	47.1759	-22.5562	60.3281	49.0057	-18.768	57.9351	52.1412	-10.0007	61.7271	43.6938	-29.2145	50.8923	41.1139	-19.214
3	A.2.4 - Upper respiratory infections	0.0574124	0.0353102	-38.4973	0.0888792	0.0428249	-51.8167	0.0430857	0.0322115	-25.2385	0.0437861	0.0269583	-38.4319	0.0593239	0.0357766	-39.6928	0.0648778	0.0398691	-38.5474	0.0203262	0.0103766	-48.9497	0.0383695	0.0218235	-43.1228	0.048424	0.0275972	-43.0092	0.0962564	0.0473925	-50.7643	0.0416617	0.0234894	-43.6186	0.0438552	0.0259081	-40.9237	0.0456513	0.0238325	-47.7944	0.0597568	0.0353457	-40.8507	0.0671996	0.0417373	-37.8905	0.0404706	0.0230458	-43.0553
3	A.2.5 - Otitis media	0.078485	0.025949	-66.9376	0.146019	0.0252018	-82.7407	0.067934	0.0294336	-56.6732	0.0498488	0.0210067	-57.8591	0.0853953	0.0298495	-65.0455	0.0808049	0.0233234	-71.1362	0.0561465	0.0190232	-66.1186	0.204565	0.0275091	-86.5524	0.12532	0.0261247	-79.1536	0.0627339	0.0248365	-60.4098	0.100957	0.0208531	-79.3446	0.213284	0.0346481	-83.7549	0.145779	0.0265497	-81.7877	0.0497767	0.01967	-60.4835	0.0487621	0.0208632	-57.2144	0.166424	0.0292219	-82.4413
3	A.2.6 - Meningitis	5.12119	1.84911	-63.8931	6.34932	1.31105	-79.3513	2.87728	1.48764	-48.2968	3.50564	1.31998	-62.3471	7.49275	2.15187	-71.2806	8.30764	1.86393	-77.5637	3.31524	1.27979	-61.3966	5.06469	1.58486	-68.7077	4.85395	1.68289	-65.3295	5.58247	1.71342	-69.3072	3.94198	1.30585	-66.8731	3.3807	1.37734	-59.2588	4.31433	1.36867	-68.2763	4.17294	1.38739	-66.7527	5.84189	1.60304	-72.5596	3.57784	1.35457	-62.14
4	A.2.6.1 - Pneumococcal meningitis	0.913048	0.305076	-66.5871	1.15153	0.205254	-82.1755	0.506748	0.241084	-52.4252	0.625493	0.210627	-66.3261	1.35667	0.348211	-74.3335	1.5045	0.302789	-79.8744	0.579649	0.210251	-63.7279	0.90204	0.24834	-72.4691	0.857788	0.267221	-68.8476	1.00115	0.276518	-72.38	0.696885	0.197228	-71.6987	0.592346	0.210727	-64.4251	0.761457	0.212765	-72.0582	0.748926	0.225159	-69.9357	1.04595	0.252352	-75.8734	0.627069	0.210622	-66.4116
4	A.2.6.2 - H influenzae type B meningitis	0.627895	0.0980405	-84.3858	0.822206	0.0557518	-93.2192	0.318899	0.0555836	-82.5702	0.397857	0.0506992	-87.2569	0.921086	0.0900101	-90.2278	1.11201	0.0824995	-92.5811	0.329618	0.0373044	-88.6825	0.577252	0.0595279	-89.6877	0.532889	0.0618339	-88.3965	0.70772	0.0814888	-88.4857	0.436251	0.0459719	-89.462	0.347181	0.0429162	-87.6387	0.473797	0.0467139	-90.1405	0.494407	0.0526636	-89.3481	0.749425	0.0634035	-91.5397	0.376073	0.0479946	-87.238
4	A.2.6.3 - Meningococcal meningitis	1.67148	0.652178	-60.9819	2.0966	0.464276	-77.8557	0.927158	0.529236	-42.9185	1.14038	0.469287	-58.8483	2.46465	0.767159	-68.8735	2.74295	0.66147	-75.8847	1.05963	0.457462	-56.8281	1.64558	0.56501	-65.665	1.56757	0.598134	-61.8432	1.83235	0.609264	-66.7496	1.27244	0.459396	-63.8966	1.08284	0.487769	-54.9547	1.39042	0.486291	-65.0257	1.36414	0.493426	-63.8287	1.91068	0.568581	-70.242	1.14975	0.4805	-58.2081
4	A.2.6.4 - Other meningitis	1.90878	0.793812	-58.4125	2.27899	0.585773	-74.2968	1.12447	0.661742	-41.1509	1.34191	0.589363	-56.0802	2.75035	0.946494	-65.5864	2.94819	0.817168	-72.2823	1.34634	0.574776	-57.3083	1.93982	0.711983	-63.2965	1.8957	0.7557	-60.1362	2.04125	0.746146	-63.4467	1.5364	0.603259	-60.7355	1.35833	0.635927	-53.1832	1.68865	0.622897	-63.1128	1.56547	0.616142	-60.6416	2.13584	0.718703	-66.3503	1.42495	0.615454	-56.8088
3	A.2.7 - Encephalitis	1.33992	0.571672	-57.3355	0.580408	0.186479	-67.8711	0.384622	0.212519	-44.7461	0.215638	0.107113	-50.3272	0.719108	0.30695	-57.3151	0.831058	0.30966	-62.739	0.256846	0.115626	-54.9824	0.270864	0.126318	-53.365	0.554818	0.246163	-55.6317	0.759789	0.351232	-53.7724	0.435477	0.19204	-55.9011	0.422953	0.211163	-50.0741	0.830066	0.341177	-58.8976	0.430751	0.188408	-56.2606	0.431633	0.191711	-55.5846	0.31149	0.160127	-48.5933
3	A.2.8 - Diphtheria	0.0352927	0.0037083	-89.4927	0.0293276	0.00306718	-89.5417	0.0192568	0.00247522	-87.1463	0.03085	0.00253398	-91.7861	0.0221434	0.00301057	-86.4042	0.0610335	0.00353581	-94.2068	0.00334528	0.00115167	-65.5733	0.00613982	0.0017448	-71.5823	0.00810387	0.00196731	-75.7238	0.0611803	0.0043629	-92.8688	0.00653158	0.00162639	-75.0996	0.00579389	0.00164464	-71.6142	0.00441444	0.00153813	-65.1568	0.00799838	0.00191624	-76.0422	0.0466379	0.00352085	-92.4507	0.00355583	0.00150086	-57.7916
3	A.2.9 - Whooping cough	1.55121	0.115851	-92.5316	1.69562	0.105777	-93.7617	1.19245	0.0635139	-94.6737	1.39014	0.0697978	-94.9791	1.4209	0.0877344	-93.8254	2.05025	0.118442	-94.2231	0.288934	0.00817976	-97.169	0.61472	0.0236766	-96.1484	0.920954	0.0446153	-95.1555	2.27289	0.143773	-93.6745	0.596951	0.0252503	-95.7701	0.748945	0.0309319	-95.8699	0.525972	0.0225516	-95.7124	0.918365	0.0450372	-95.0959	2.07791	0.129905	-93.7483	0.403463	0.0202495	-94.9811
3	A.2.10 - Tetanus	3.65566	0.327463	-91.0423	1.8723	0.170912	-90.8716	0.978981	0.129053	-86.8176	1.54766	0.145899	-90.573	1.50637	0.155767	-89.6595	1.61289	0.179344	-88.8806	0.194875	0.0291857	-85.0234	0.94627	0.0943118	-90.0333	1.34284	0.129723	-90.3397	2.1328	0.285617	-86.6084	1.92282	0.168671	-91.2279	1.64675	0.156991	-90.4666	0.701486	0.0789555	-88.7445	1.86012	0.18609	-89.9958	0.902328	0.13256	-85.3091	0.817138	0.0948709	-88.3898
3	A.2.11 - Measles	2.27291	0.00826067	-99.6366	0.927695	0.00471299	-99.492	1.91077	0.00522176	-99.7267	1.20486	0.00307804	-99.7445	0.534749	0.00235637	-99.5593	1.13424	0.00441554	-99.6107	0.460199	0.000676214	-99.8531	0.0954008	0.000211512	-99.7783	0.189531	0.000450083	-99.7625	3.36511	0.0136205	-99.5952	0.0181987	4.21059e-05	-99.7686	0.405354	0.000903027	-99.7772	0.194528	0.000503288	-99.7413	0.497594	0.00144541	-99.7095	1.38251	0.00646765	-99.5322	0.0320315	7.79209e-05	-99.7567
3	A.2.12 - Varicella and herpes zoster	0.340291	0.0279203	-91.7952	0.336811	0.0267567	-92.0559	0.338364	0.0279069	-91.7524	0.33637	0.0274012	-91.8539	0.34218	0.027499	-91.9636	0.328372	0.0265905	-91.9023	0.337396	0.0254601	-92.4539	0.317245	0.0269249	-91.5129	0.321107	0.0280381	-91.2683	0.349675	0.0270959	-92.2511	0.351707	0.0265328	-92.456	0.334545	0.0264545	-92.0924	0.31805	0.0273187	-91.4105	0.335428	0.0272485	-91.8765	0.338741	0.0274049	-91.9098	0.33787	0.027581	-91.8368
2	A.3 - Neglected tropical diseases and malaria	11.4715	1.80648	-84.2524	8.11444	4.40013	-45.7741	8.17961	2.11193	-74.1806	3.18364	1.09928	-65.471	13.9427	8.37946	-39.9008	3.22011	2.27061	-29.4864	35.4604	10.5714	-70.1881	2.63905	1.28172	-51.4327	71.1607	20.0278	-71.8555	5.17588	1.86929	-63.8846	10.2282	3.80958	-62.7542	7.36614	3.35318	-54.4785	27.3895	8.56788	-68.7184	8.07162	1.67637	-79.2313	4.10666	2.14679	-47.7241	9.88776	3.42494	-65.3618
3	A.3.1 - Malaria	9.54387	0.549781	-94.2394	0.0186102	0.0140724	-24.3836	6.872	0.471108	-93.1445	1.85883	0.106601	-94.2651	0.0197793	0.0146513	-25.9262	0.0224748	0.013155	-41.4677	0.0959052	0.0120727	-87.4118	0.0315634	0.012875	-59.2089	0.509526	0.0299506	-94.1219	1.49536	0.074235	-95.0357	3.91513	0.189606	-95.1571	0.171699	0.0177624	-89.6549	0.0231968	0.0140677	-39.3551	5.06431	0.248771	-95.0878	0.0178016	0.0139489	-21.6425	0.065085	0.0134165	-79.3861
3	A.3.2 - Chagas disease	1.39307	0.590751	-57.5936	5.88672	3.40962	-42.0795	0.723898	0.359923	-50.2798	0.608475	0.247629	-59.3033	12.1417	7.56105	-37.7268	1.53613	0.968183	-36.9725	33.9224	10.055	-70.3589	0.852447	0.300073	-64.7987	69.098	19.0406	-72.4441	1.06723	0.460391	-56.861	5.72924	2.59344	-54.7332	6.57311	2.46551	-62.4909	25.2177	7.74927	-69.2706	1.36153	0.580057	-57.3968	2.56156	1.39227	-45.6476	8.02979	2.71945	-66.133
3	A.3.3 - Leishmaniasis	0	0	#DIV/0!	0.270017	0.24065	-10.876	0.323165	0.318334	-1.49502	0.339417	0.317529	-6.44864	0.197552	0.183212	-7.25884	0.469651	0.440011	-6.31095	0.176761	0.160675	-9.10034	0.331319	0.305975	-7.64953	0.180388	0.151225	-16.1667	0.431884	0.381432	-11.6817	0.201602	0.180844	-10.2968	0.361066	0.329819	-8.65398	0.351116	0.328651	-6.39814	0.263015	0.240196	-8.67612	0.203137	0.181725	-10.5408	0.336472	0.311078	-7.54721
4	A.3.3.1 - Visceral leishmaniasis	0	0	#DIV/0!	0.270017	0.24065	-10.876	0.323165	0.318334	-1.49502	0.339417	0.317529	-6.44864	0.197552	0.183212	-7.25884	0.469651	0.440011	-6.31095	0.176761	0.160675	-9.10034	0.331319	0.305975	-7.64953	0.180388	0.151225	-16.1667	0.431884	0.381432	-11.6817	0.201602	0.180844	-10.2968	0.361066	0.329819	-8.65398	0.351116	0.328651	-6.39814	0.263015	0.240196	-8.67612	0.203137	0.181725	-10.5408	0.336472	0.311078	-7.54721
3	A.3.4 - African trypanosomiasis	0	0	#DIV/0!	0	0	#DIV/0!	0	0	#DIV/0!	0	0	#DIV/0!	0	0	#DIV/0!	0	0	#DIV/0!	0	0	#DIV/0!	0	0	#DIV/0!	0	0	#DIV/0!	0	0	#DIV/0!	0	0	#DIV/0!	0	0	#DIV/0!	0	0	#DIV/0!	0	0	#DIV/0!	0	0	#DIV/0!	0	0	#DIV/0!
3	A.3.5 - Schistosomiasis	0	0	#DIV/0!	1.28983	0.190645	-85.2194	0	0	#DIV/0!	0	0	#DIV/0!	1.21271	0.199883	-83.5176	0.743444	0.14729	-80.1882	1.03198	0.112862	-89.0636	1.09588	0.145268	-86.7441	0.960915	0.127	-86.7834	1.46265	0.198368	-86.4378	0	0	#DIV/0!	0	0	#DIV/0!	1.50736	0.189055	-87.4579	0.95443	0.149434	-84.3431	0.985083	0.18082	-81.6441	1.18777	0.154149	-87.0221
3	A.3.6 - Cysticercosis	0.12665	0.0195355	-84.5752	0.158079	0.0227067	-85.6359	0.106692	0.0193521	-81.8617	0.130187	0.018886	-85.4931	0.128866	0.0201956	-84.3282	0.108347	0.0202183	-81.3392	0.120696	0.0125098	-89.6353	0.139859	0.0181039	-87.0556	0.149866	0.0188405	-87.4285	0.171856	0.0222464	-87.0552	0.140949	0.0190123	-86.5112	0.134924	0.0184183	-86.3491	0.143792	0.0175108	-87.8221	0.125655	0.0187747	-85.0585	0.121951	0.0212069	-82.6103	0.137076	0.0178781	-86.9575
3	A.3.7 - Cystic echinococcosis	0.0149293	0.00341172	-77.1475	0.0189073	0.00380075	-79.898	0.0116773	0.00321873	-72.4359	0.0145948	0.00319372	-78.1175	0.0161871	0.00353181	-78.1814	0.0139968	0.00353448	-74.748	0.0122769	0.00211749	-82.7523	0.0150812	0.00299924	-80.1127	0.0159841	0.00313669	-80.3762	0.0226001	0.00413767	-81.6918	0.0152218	0.00316975	-79.1762	0.0138568	0.00302616	-78.1611	0.0155012	0.00289364	-81.3328	0.0140019	0.003144	-77.546	0.0146336	0.00357901	-75.5425	0.0143944	0.00296292	-79.4161
3	A.3.11 - Dengue	0.0221615	0.466015	2002.82	0.0302438	0.386042	1176.43	0.0200361	0.809799	3941.69	0.020097	0.307805	1431.59	0.0216213	0.272953	1162.43	0.0253475	0.553269	2082.73	0.0162657	0.148496	812.938	0.0257707	0.385903	1397.45	0.0258239	0.566096	2092.14	0.0825824	0.566747	586.28	0.0241524	0.677783	2706.28	0.0210628	0.456689	2068.22	0.0222916	0.186609	737.125	0.0217494	0.324937	1394.01	0.0217809	0.242215	1012.05	0.0174687	0.105957	506.556
3	A.3.12 - Yellow fever	0.0306025	0.00800851	-73.8305	0	0	#DIV/0!	0.0254553	0.00783179	-69.2332	0.0360136	0.00569635	-84.1828	0.0095563	0.00376753	-60.5754	0	0	#DIV/0!	0.0156588	0.00301408	-80.7515	0.00813669	0.0043172	-46.9415	0.0298473	0.00412685	-86.1735	0.0533023	0.00503538	-90.5532	0.0127223	0.00374731	-70.5454	0.0172247	0.00421184	-75.5478	0.00783537	0.00299217	-61.812	0.0227964	0.00399099	-82.4929	0	0	#DIV/0!	0.00645948	0.00325894	-49.548
3	A.3.13 - Rabies	0.174929	0.0104583	-94.0214	0.185626	0.00690466	-96.2803	0.003632	0.000393722	-89.1596	0.0744135	0.00439798	-94.0898	0.0302218	0.00149723	-95.0458	0.116748	0.00537167	-95.3989	0.000353497	9.08046e-05	-74.3125	0.023808	0.00113518	-95.2319	0.103362	0.0043679	-95.7742	0.157027	0.0110328	-92.9739	0.0336505	0.0017625	-94.7623	0.0102602	0.000680599	-93.3666	0.0162538	0.000843664	-94.8094	0.115335	0.00498265	-95.6798	0.0459623	0.00298531	-93.5049	0.00144542	0.000188926	-86.9293
3	A.3.14 - Intestinal nematode infections	0.0263778	0.0105112	-60.1514	0.0473363	0.0110228	-76.7138	0.0115754	0.0085279	-26.3274	0.0217054	0.00848177	-60.9232	0.0299697	0.013157	-56.0989	0.0392677	0.0120845	-69.2253	0.00881769	0.00495814	-43.7705	0.0182907	0.00946435	-48.256	0.0153223	0.00844431	-44.8887	0.0387177	0.0132162	-65.8652	0.0200557	0.00929967	-53.6308	0.0158495	0.00759083	-52.1068	0.0165803	0.00856232	-48.3586	0.0249586	0.00996555	-60.0716	0.0249172	0.0100467	-59.6797	0.0131259	0.00878081	-33.1034
4	A.3.14.1 - Ascariasis	0.0263778	0.0105112	-60.1514	0.0473363	0.0110228	-76.7138	0.0115754	0.0085279	-26.3274	0.0217054	0.00848177	-60.9232	0.0299697	0.013157	-56.0989	0.0392677	0.0120845	-69.2253	0.00881769	0.00495814	-43.7705	0.0182907	0.00946435	-48.256	0.0153223	0.00844431	-44.8887	0.0387177	0.0132162	-65.8652	0.0200557	0.00929967	-53.6308	0.0158495	0.00759083	-52.1068	0.0165803	0.00856232	-48.3586	0.0249586	0.00996555	-60.0716	0.0249172	0.0100467	-59.6797	0.0131259	0.00878081	-33.1034
3	A.3.17 - Ebola	0	0	#DIV/0!	0	0	#DIV/0!	0	0	#DIV/0!	0	0	#DIV/0!	0	0	#DIV/0!	0	0	#DIV/0!	0	0	#DIV/0!	0	0	#DIV/0!	0	0	#DIV/0!	0	0	#DIV/0!	0	0	#DIV/0!	0	0	#DIV/0!	0	0	#DIV/0!	0	0	#DIV/0!	0	0	#DIV/0!	0	0	#DIV/0!
3	A.3.19 - Other neglected tropical diseases	0.138901	0.148012	6.5592	0.209063	0.114664	-45.1536	0.0814791	0.11344	39.2262	0.0799118	0.0790594	-1.06663	0.134533	0.105563	-21.5337	0.144705	0.107496	-25.7137	0.0593638	0.0596711	0.517648	0.0969011	0.095605	-1.33751	0.0716935	0.0740859	3.33705	0.192666	0.132448	-31.255	0.135478	0.130911	-3.37061	0.0470915	0.0494667	5.04365	0.0678545	0.0674245	-0.633672	0.103829	0.0921202	-11.2773	0.109836	0.0979987	-10.7771	0.078661	0.0878244	11.6491
2	A.4 - Maternal disorders	0.200208	0.917631	358.338	3.35968	1.00919	-69.9619	0.91635	0.507833	-44.5809	3.49599	1.44132	-58.7723	3.28739	1.21998	-62.889	2.12799	1.10518	-48.0647	1.38672	0.377636	-72.7677	1.9341	0.713862	-63.0906	0.286322	0.616939	115.47	4.84729	2.11226	-56.4238	2.66619	0.853483	-67.9887	2.09038	1.00038	-52.1436	2.64726	0.651949	-75.3727	3.39358	1.26865	-62.6162	0.33902	0.858623	153.266	0.519803	0.689972	32.7373
3	A.4.1 - Maternal hemorrhage	0.0248476	0.0816232	228.495	0.740656	0.203455	-72.5305	0.126247	0.05806	-54.0107	0.745028	0.241201	-67.6252	0.630429	0.195732	-68.9525	0.332795	0.152479	-54.1824	0.162149	0.0380651	-76.5247	0.283377	0.0920976	-67.5	0.0427978	0.0824558	92.6637	0.85321	0.365263	-57.1895	0.470609	0.129322	-72.5203	0.322914	0.133511	-58.6543	0.450313	0.106117	-76.4348	0.819265	0.246728	-69.8842	0.0654466	0.14779	125.818	0.0838565	0.0874081	4.2353
3	A.4.2 - Maternal sepsis and other maternal infections	0.0204812	0.0788666	285.068	0.541687	0.145864	-73.0723	0.101718	0.0433351	-57.3969	0.599345	0.223852	-62.6506	0.463459	0.136202	-70.6118	0.259151	0.120002	-53.6943	0.19182	0.042509	-77.8392	0.278158	0.0859685	-69.0936	0.0403581	0.0759673	88.2332	0.645166	0.283072	-56.1241	0.35916	0.0946593	-73.6443	0.196588	0.0797609	-59.4274	0.457722	0.0955087	-79.1339	0.510165	0.177956	-65.118	0.0491993	0.116493	136.777	0.0580511	0.0734911	26.5973
3	A.4.3 - Maternal hypertensive disorders	0.0314464	0.122326	288.999	0.901412	0.241439	-73.2155	0.16081	0.0951356	-40.8396	0.815964	0.304364	-62.6989	0.687287	0.201329	-70.7067	0.568122	0.262821	-53.7386	0.312983	0.0753968	-75.9103	0.485639	0.159661	-67.1234	0.0695314	0.14141	103.375	1.14344	0.508344	-55.5426	0.592007	0.176747	-70.1444	0.457121	0.186999	-59.092	0.676639	0.13768	-79.6523	0.891484	0.305288	-65.7551	0.0926582	0.227575	145.607	0.11018	0.118831	7.85256
3	A.4.4 - Maternal obstructed labor and uterine rupture	0.00272533	0.0123449	352.968	0.105698	0.0281588	-73.3592	0.0239587	0.00930137	-61.1775	0.101945	0.0377182	-63.0014	0.0697181	0.0240333	-65.528	0.0563523	0.0256153	-54.5443	0.0181177	0.00509845	-71.8593	0.0511625	0.0171908	-66.3997	0.00564709	0.0108611	92.3312	0.108418	0.0414524	-61.7661	0.0330541	0.0112324	-66.0181	0.0287118	0.0134846	-53.0346	0.0426015	0.0120463	-71.7234	0.0946826	0.0328661	-65.2882	0.0116518	0.0266187	128.45	0.00991208	0.0127168	28.2957
3	A.4.5 - Maternal abortion, miscarriage, and ectopic pregnancy	0.0699546	0.265016	278.839	0.494209	0.133958	-72.8945	0.274802	0.150768	-45.1358	0.543368	0.191586	-64.741	0.606021	0.154919	-74.4368	0.273465	0.118411	-56.6996	0.309108	0.0680768	-77.9764	0.3544	0.108036	-69.5157	0.0484035	0.084834	75.2642	0.679971	0.245844	-63.8449	0.502856	0.129612	-74.2247	0.359605	0.134656	-62.5544	0.482889	0.104296	-78.4017	0.494824	0.167221	-66.2059	0.0552168	0.123064	122.874	0.0563609	0.0629701	11.7267
3	A.4.6 - Indirect maternal deaths	0.00863793	0.164894	1808.95	0.129571	0.0835345	-35.53	0.0795771	0.0458643	-42.3649	0.340425	0.259467	-23.7814	0.4211	0.298124	-29.2035	0.350109	0.221078	-36.8546	0.274252	0.103487	-62.2657	0.233989	0.135651	-42.0267	0.0451891	0.134338	197.279	0.555173	0.281837	-49.2343	0.31795	0.157618	-50.4268	0.369766	0.231622	-37.36	0.268785	0.101387	-62.2795	0.206661	0.152712	-26.1051	0.0181896	0.07845	331.29	0.109276	0.165296	51.2656
3	A.4.7 - Late maternal deaths	0.00302124	0.0221972	634.704	0.0497953	0.0167349	-66.3926	0.034894	0.0405497	16.2081	0.049515	0.0192176	-61.1883	0.0925188	0.0553522	-40.1719	0.101317	0.0652782	-35.5702	0.0225867	0.010277	-54.4996	0.0703131	0.0348804	-50.3927	0.00458144	0.0114332	149.554	0.119288	0.0527953	-55.7413	0.0400586	0.0143509	-64.1752	0.147938	0.106254	-28.1768	0.0412461	0.00836399	-79.7217	0.0466594	0.0109253	-76.5849	0.00671639	0.0209985	212.645	0.030199	0.0637777	111.192
3	A.4.8 - Maternal deaths aggravated by HIV/AIDS	3.87909e-05	0.000628157	1519.34	0.000691105	0.000823325	19.1316	0.000289919	0.000504941	74.1661	0.00104911	0.00208612	98.8461	0.000822779	0.000931894	13.2618	0.000518004	0.00079814	54.08	0.000563051	0.000268177	-52.3707	0.000608313	0.000733385	20.5604	7.01684e-05	0.000473694	575.082	0.00159514	0.00258059	61.7781	0.000778268	0.000787821	1.22748	0.000704922	0.000994077	41.0194	0.000853234	0.000512585	-39.9245	0.000940892	0.00151236	60.7372	7.39063e-05	0.000567175	667.425	0.000148491	0.000600273	304.248
3	A.4.9 - Other maternal disorders	0.0390551	0.169735	334.605	0.395962	0.155219	-60.7995	0.114054	0.0643146	-43.6104	0.299347	0.161823	-45.9411	0.316032	0.153359	-51.4735	0.186167	0.138699	-25.4971	0.0951416	0.0344576	-63.7829	0.176449	0.0796426	-54.8636	0.0297438	0.0751669	152.715	0.741026	0.331072	-55.3225	0.349716	0.139152	-60.2099	0.207036	0.1131	-45.3715	0.226214	0.0860374	-61.9663	0.328902	0.173442	-47.2664	0.0398668	0.117067	193.645	0.0618196	0.10488	69.6551
2	A.5 - Neonatal disorders	41.9691	23.7145	-43.4952	58.8697	16.572	-71.8498	30.1478	20.2245	-32.9156	36.4125	14.2918	-60.7503	45.8778	21.8277	-52.4222	55.8828	21.1437	-62.1643	23.694	12.9476	-45.3549	28.5636	12.3019	-56.9318	27.9726	14.8856	-46.7851	52.836	22.3642	-57.6725	34.9307	11.5429	-66.9549	25.2125	12.4409	-50.6558	33.7894	14.62	-56.7321	40.286	16.9322	-57.97	33.6148	12.8851	-61.6684	24.5765	11.8181	-51.9133
3	A.5.1 - Neonatal preterm birth complications	24.8891	10.1321	-59.2911	39.7356	6.99805	-82.3884	16.7689	7.00415	-58.2312	23.1681	5.41494	-76.6276	28.785	8.81039	-69.3925	34.5487	8.35627	-75.8131	13.5065	5.20618	-61.4543	16.6425	3.97473	-76.117	16.1378	5.90322	-63.42	28.2731	7.85236	-72.2268	22.3102	4.37821	-80.3757	15.2199	4.44455	-70.7978	20.8005	6.13804	-70.4909	24.4415	6.33856	-74.0664	22.8127	4.93281	-78.3769	14.0205	4.34665	-68.9979
3	A.5.2 - Neonatal encephalopathy due to birth asphyxia and trauma	9.37785	5.93097	-36.7556	9.08092	3.84478	-57.6609	6.67133	5.18346	-22.3024	7.38235	3.62245	-50.931	7.93863	5.15352	-35.083	8.2231	4.6075	-43.9688	6.62897	2.95936	-55.3571	6.51283	3.18524	-51.0929	5.51446	3.27052	-40.6919	12.4523	6.54377	-47.4491	6.00562	2.43637	-59.4318	5.08291	3.11618	-38.693	6.06532	2.98969	-50.7086	7.51162	4.08218	-45.6551	4.45579	2.76793	-37.8803	6.21994	2.83147	-54.4776
3	A.5.3 - Neonatal sepsis and other neonatal infections	5.0318	4.60135	-8.55467	6.99451	3.57752	-48.8525	4.62785	5.40501	16.7929	3.74926	2.75849	-26.4258	6.48171	3.91597	-39.5844	9.53293	4.90718	-48.5239	2.39831	2.24848	-6.24733	2.65293	2.01838	-23.9187	4.31785	3.30246	-23.5162	7.52476	3.7853	-49.6954	4.08882	2.54398	-37.7821	3.29246	2.53274	-23.0745	4.80432	3.07604	-35.9734	5.64409	4.08641	-27.5984	4.74907	3.42511	-27.8783	2.58761	1.74314	-32.6354
3	A.5.4 - Hemolytic disease and other neonatal jaundice	0.910673	0.311995	-65.7402	0.811064	0.115799	-85.7225	0.513558	0.203186	-60.4357	0.659347	0.190937	-71.0415	0.716823	0.172196	-75.978	1.0284	0.200926	-80.4623	0.242501	0.0870286	-64.1121	0.625541	0.138499	-77.8593	0.331396	0.104129	-68.5787	1.05369	0.262333	-75.1034	0.573954	0.116731	-79.662	0.345536	0.102485	-70.3403	0.372513	0.0862283	-76.8523	0.949665	0.254544	-73.1964	0.501011	0.105777	-78.8873	0.355911	0.0864081	-75.722
3	A.5.5 - Other neonatal disorders	1.75964	2.73814	55.6078	2.24767	2.03581	-9.42566	1.56621	2.42868	55.0674	1.45341	2.30498	58.5907	1.95564	3.77559	93.0614	2.54966	3.07177	20.4774	0.917671	2.44654	166.603	2.12982	2.985	40.1529	1.67103	2.30525	37.9534	3.53217	3.92042	10.9917	1.95211	2.06758	5.9151	1.27169	2.24495	76.5329	1.74675	2.32999	33.3896	1.73915	2.17052	24.8037	1.09624	1.65348	50.8325	1.39259	2.81039	101.811
2	A.6 - Nutritional deficiencies	9.97308	6.2834	-36.9964	24.423	8.43432	-65.4657	8.47557	6.15305	-27.4025	8.96522	6.79727	-24.1818	16.5155	10.4643	-36.6394	9.03728	5.42163	-40.0082	5.90581	2.97369	-49.6481	15.7877	6.00327	-61.9751	8.67534	5.15964	-40.5252	16.69	5.70785	-65.8008	9.41502	6.72593	-28.5617	11.2334	9.68331	-13.7987	14.7024	7.52083	-48.8462	9.02831	5.0918	-43.6018	9.63918	8.14045	-15.5484	8.5797	4.55604	-46.8974
3	A.6.1 - Protein-energy malnutrition	9.24764	5.8173	-37.0943	23.3694	7.85844	-66.3729	7.96139	5.73087	-28.0168	8.41317	6.44555	-23.3874	15.719	9.83759	-37.4157	8.3651	4.93412	-41.0154	4.8447	2.35853	-51.3173	15.2465	5.63157	-63.0632	8.11615	4.7758	-41.1569	15.3693	5.11472	-66.7212	8.87356	6.34912	-28.449	10.7653	9.33802	-13.2583	13.1323	6.88198	-47.5949	8.51026	4.75317	-44.1478	8.9034	7.51615	-15.5812	7.9441	4.07367	-48.7207
3	A.6.2 - Iodine deficiency	0.0255036	0.0129924	-49.0565	0.036332	0.0126735	-65.1175	0.0207236	0.0125749	-39.3211	0.0242207	0.0118691	-50.9961	0.0277886	0.0137323	-50.5829	0.0292801	0.0124051	-57.633	0.0205673	0.00898358	-56.3212	0.023489	0.0106759	-54.5495	0.0229923	0.0117382	-48.9471	0.03614	0.0147926	-59.0685	0.0231694	0.0116492	-49.7219	0.0211417	0.0114796	-45.7013	0.0250712	0.0113835	-54.5956	0.0257365	0.0117464	-54.3591	0.0278661	0.0144643	-48.0937	0.0224234	0.0105961	-52.7452
3	A.6.4 - Iron-deficiency anemia	0.0123162	0.011912	-3.28186	0.0161062	0.0253398	57.3301	0.0102959	0.0107221	4.14026	0.0118591	0.0107493	-9.35789	0.0129998	0.0154495	18.8443	0.014242	0.0176253	23.7557	0.0096592	0.00738522	-23.5421	0.011995	0.0108717	-9.36454	0.0128545	0.0130762	1.72436	0.0273475	0.0297613	8.82654	0.0119137	0.0181495	52.341	0.0109279	0.01341	22.714	0.0121977	0.021341	74.9593	0.0127227	0.0171019	34.4207	0.0129687	0.0276356	113.095	0.0110123	0.0148553	34.8972
3	A.6.5 - Other nutritional deficiencies	0.687621	0.441197	-35.8372	1.00121	0.537864	-46.2789	0.483158	0.398887	-17.4418	0.51597	0.329097	-36.2177	0.755802	0.597566	-20.9361	0.628661	0.45748	-27.2294	1.03088	0.598787	-41.9151	0.505765	0.350153	-30.7675	0.523342	0.359032	-31.3964	1.25722	0.548577	-56.3657	0.506378	0.347012	-31.4718	0.435974	0.320398	-26.5097	1.53287	0.606131	-60.4578	0.479592	0.309786	-35.4063	0.694945	0.582199	-16.2237	0.602164	0.456915	-24.1212
2	A.7 - Other dommunicable, maternal, neonatal, and nutritional diseases	14.8952	9.62295	-35.3959	5.21354	2.04333	-60.8073	3.33703	2.25826	-32.3273	6.96324	3.68585	-47.067	3.86032	1.98026	-48.7023	3.75759	1.64543	-56.2103	2.05392	0.911631	-55.6151	3.49966	1.78246	-49.0678	2.45841	1.39531	-43.2434	7.2708	3.11318	-57.1824	3.47072	2.14055	-38.3256	2.73356	1.62686	-40.4856	2.30836	1.27354	-44.829	5.33538	2.93458	-44.9976	4.04495	1.96182	-51.4996	2.67849	1.50858	-43.678
3	A.7.1 - Sexually transmitted diseases excluding HIV	1.9512	0.43788	-77.5584	2.79495	0.496476	-82.2367	1.17035	0.274743	-76.5247	1.49164	0.402335	-73.0273	1.69742	0.32899	-80.6182	2.21959	0.351833	-84.1487	0.710504	0.097652	-86.2559	1.30117	0.2926	-77.5125	0.646607	0.163139	-74.7699	2.94303	0.639793	-78.2607	0.680432	0.153054	-77.5064	0.794034	0.187158	-76.4295	0.874292	0.17344	-80.1622	1.75268	0.286148	-83.6737	2.19754	0.383806	-82.5348	0.678508	0.151559	-77.6629
4	A.7.1.1 - Syphilis	1.93508	0.427681	-77.8985	2.76264	0.476978	-82.7347	1.13586	0.247779	-78.1857	1.45769	0.379619	-73.9575	1.67042	0.310574	-81.4074	2.19915	0.335379	-84.7496	0.693968	0.0890989	-87.1609	1.26648	0.272169	-78.5098	0.622448	0.149498	-75.9823	2.89379	0.605225	-79.0854	0.660195	0.140492	-78.7196	0.770755	0.172505	-77.6186	0.851365	0.160718	-81.1223	1.7247	0.267605	-84.484	2.17282	0.367017	-83.1088	0.656866	0.139225	-78.8046
4	A.7.1.2 - Chlamydial infection	0.00207614	0.00153292	-26.1648	0.00497967	0.00325128	-34.7089	0.00523737	0.00442451	-15.5203	0.00534911	0.00382355	-28.5198	0.00411157	0.00302205	-26.4988	0.00310313	0.00262404	-15.4388	0.00267492	0.00146976	-45.054	0.00515231	0.00333415	-35.2882	0.00359287	0.00220595	-38.602	0.00619031	0.00518494	-16.241	0.00285351	0.00197711	-30.7131	0.00354295	0.00241714	-31.776	0.00351456	0.0021032	-40.1577	0.00436761	0.00308385	-29.3927	0.00378118	0.00272162	-28.0218	0.00327693	0.00200844	-38.7098
4	A.7.1.3 - Gonococcal infection	0.00957977	0.00598822	-37.491	0.0184575	0.0111621	-39.5257	0.0200322	0.0156339	-21.9561	0.0194281	0.0130517	-32.8206	0.0155253	0.0106216	-31.5854	0.0117858	0.00957511	-18.757	0.00947979	0.00496596	-47.6152	0.0200477	0.0118246	-41.0178	0.0139521	0.00791822	-43.2471	0.0293428	0.0202823	-30.8782	0.0118337	0.0073154	-38.1816	0.0133952	0.00845295	-36.8956	0.0131462	0.00734633	-44.1182	0.0160461	0.0106701	-33.5036	0.0141522	0.00971528	-31.3514	0.0125138	0.00716404	-42.7507
4	A.7.1.6 - Other sexually transmitted diseases	0.00446454	0.00267783	-40.0201	0.00886417	0.00508394	-42.6462	0.00922227	0.00690503	-25.1266	0.00917118	0.0058407	-36.3146	0.00736341	0.0047724	-35.1877	0.00555211	0.00425514	-23.36	0.00438145	0.00211743	-51.6729	0.00949267	0.00527218	-44.4605	0.0066145	0.00351778	-46.8172	0.0137002	0.00910136	-33.5676	0.00554985	0.00326925	-41.0929	0.00634078	0.00378222	-40.3508	0.0062658	0.00327289	-47.7659	0.007567	0.00478999	-36.699	0.00678755	0.00435243	-35.8762	0.00585111	0.00316117	-45.9732
3	A.7.2 - Hepatitis	10.8608	7.46674	-31.2507	1.15246	0.669654	-41.8936	1.01885	0.855953	-15.9885	4.44797	2.44478	-45.0361	0.896019	0.6363	-28.9858	0.59947	0.449494	-25.0181	0.700091	0.347041	-50.4292	1.12685	0.64237	-42.9939	0.991714	0.592016	-40.3038	2.50094	1.30436	-47.8453	1.415	0.907543	-35.8627	1.01753	0.671907	-33.9666	0.683762	0.444518	-34.9893	1.88097	1.31573	-30.0503	0.885535	0.660265	-25.4389	0.877102	0.450614	-48.6246
4	A.7.2.1 - Acute hepatitis A	1.62117	0.594683	-63.3176	0.260729	0.0487318	-81.3094	0.113131	0.0694381	-38.6216	0.670447	0.202759	-69.7577	0.178863	0.0518821	-70.9934	0.147542	0.0353289	-76.055	0.0770709	0.0340211	-55.8574	0.148717	0.0581598	-60.8922	0.11253	0.0483528	-57.0311	0.296308	0.0961114	-67.5637	0.167261	0.067946	-59.3771	0.102961	0.0513622	-50.1147	0.0859794	0.0358474	-58.307	0.27969	0.0900448	-67.8055	0.155304	0.0473043	-69.5408	0.0907028	0.0393951	-56.5668
4	A.7.2.2 - Hepatitis B	8.74273	6.49086	-25.757	0.84326	0.586369	-30.464	0.853374	0.74125	-13.1388	3.57437	2.11924	-40.7102	0.676795	0.551681	-18.4863	0.426597	0.391152	-8.3087	0.588922	0.295165	-49.8804	0.924708	0.551336	-40.3773	0.8317	0.513557	-38.2522	2.0868	1.1413	-45.3086	1.1813	0.793425	-32.8347	0.864763	0.585708	-32.2695	0.565234	0.385703	-31.7622	1.51537	1.15818	-23.5706	0.68979	0.578706	-16.104	0.743256	0.388218	-47.768
4	A.7.2.3 - Hepatitis C	0.496929	0.38119	-23.2908	0.0484725	0.0345531	-28.7161	0.0523467	0.0452641	-13.5302	0.203144	0.122781	-39.5598	0.04036	0.032737	-18.8875	0.0253312	0.0230131	-9.15125	0.0340985	0.0178548	-47.6375	0.0534203	0.0328742	-38.4612	0.0474848	0.0301064	-36.5979	0.117831	0.0669456	-43.185	0.0664362	0.0461718	-30.502	0.0498027	0.0348372	-30.0496	0.032548	0.0229675	-29.4351	0.0859105	0.0674997	-21.4301	0.0404413	0.0342541	-15.2993	0.0431432	0.0230015	-46.6857
4	A.7.2.4 - Acute hepatitis E	0	0	#DIV/0!	0	0	#DIV/0!	0	0	#DIV/0!	0	0	#DIV/0!	0	0	#DIV/0!	0	0	#DIV/0!	0	0	#DIV/0!	0	0	#DIV/0!	0	0	#DIV/0!	0	0	#DIV/0!	0	0	#DIV/0!	0	0	#DIV/0!	0	0	#DIV/0!	0	0	#DIV/0!	0	0	#DIV/0!	0	0	#DIV/0!
3	A.7.4 - Other infectious diseases	2.08323	1.71833	-17.516	1.26613	0.877196	-30.7185	1.14783	1.12756	-1.76552	1.02364	0.838743	-18.0629	1.26688	1.01497	-19.8847	0.938525	0.844108	-10.0602	0.643328	0.466938	-27.4184	1.07165	0.847487	-20.9175	0.820087	0.640153	-21.9408	1.82683	1.16903	-36.008	1.37529	1.07995	-21.4746	0.922001	0.767797	-16.7249	0.750304	0.655585	-12.6241	1.70173	1.33271	-21.6853	0.961866	0.917745	-4.58706	1.12288	0.906407	-19.2787
1	B - Non-communicable diseases	740.619	649.714	-12.2741	836.494	676.4	-19.1387	656.669	635.959	-3.15383	749.13	629.876	-15.919	750.15	661.956	-11.7569	663.52	655.099	-1.26915	708.052	476.597	-32.689	809.473	588.784	-27.2633	817.957	620.775	-24.1066	904.157	729.812	-19.2826	800.74	648.284	-19.0393	790.338	629.393	-20.3641	845.064	587.69	-30.4561	732.987	632.907	-13.6538	708.651	697.251	-1.60862	898.065	641.42	-28.5776
2	B.1 - Neoplasms	120.979	126.281	4.38243	104.794	103.044	-1.66999	134.209	144.278	7.50193	154.077	155.117	0.675584	114.078	127.011	11.3373	116.094	144.185	24.1972	142.637	117.928	-17.3231	141.779	128.156	-9.60841	136.413	125.153	-8.25424	129.253	119.153	-7.81457	135.747	132.272	-2.55967	135.471	131.607	-2.85225	142.135	129.986	-8.5476	123.195	122.217	-0.794488	99.2241	124.917	25.8936	160.183	147.054	-8.19603
3	B.1.1 - Lip and oral cavity cancer	2.00625	2.1632	7.82313	2.21909	2.56383	15.5351	2.43475	2.89955	19.0905	2.40834	2.61446	8.55836	2.50202	3.04569	21.7292	2.45338	3.45013	40.6277	2.67159	2.10206	-21.318	3.10927	3.21434	3.37931	2.22122	2.15691	-2.89517	1.98509	1.81849	-8.39253	2.78276	2.83216	1.77542	2.40376	2.46843	2.69064	2.62629	2.50324	-4.68525	2.17322	2.40362	10.6014	2.22859	3.50011	57.0548	3.40027	3.12255	-8.16772
3	B.1.2 - Nasopharynx cancer	0.254981	0.345192	35.3799	0.168863	0.211573	25.2925	0.157918	0.238771	51.199	0.19824	0.258006	30.1481	0.202819	0.291667	43.8061	0.183957	0.279107	51.7243	0.174783	0.176447	0.952489	0.22655	0.277978	22.7006	0.302717	0.334514	10.504	0.260735	0.252863	-3.0194	0.217874	0.278057	27.623	0.186864	0.233776	25.1046	0.200511	0.232666	16.0364	0.165026	0.22126	34.0758	0.178966	0.266603	48.9681	0.263739	0.317413	20.3513
3	B.1.3 - Other pharynx cancer	1.22589	1.26308	3.03385	1.1316	1.16409	2.87056	1.63055	1.79814	10.2783	1.09005	1.1394	4.52735	1.44324	1.92762	33.5615	1.42874	1.73625	21.5231	1.11008	0.916795	-17.4118	2.2557	2.1398	-5.13827	1.56291	1.75473	12.2731	1.07812	0.951651	-11.7308	1.71928	1.72627	0.406565	2.07155	2.09386	1.07703	1.70144	1.75744	3.29176	1.18468	1.26275	6.58971	1.2807	1.6539	29.1403	2.49573	2.36048	-5.41938
3	B.1.4 - Esophageal cancer	3.40933	3.24503	-4.81912	3.5145	3.41003	-2.97258	2.85886	3.34977	17.1715	3.99805	3.74618	-6.29977	4.84923	5.84115	20.4551	4.62115	6.68153	44.5858	5.46484	3.98725	-27.0382	9.54291	8.35757	-12.4212	5.88029	4.89928	-16.683	3.12263	2.60562	-16.5568	6.33111	5.9124	-6.61355	6.66751	6.21198	-6.8321	9.57056	7.95549	-16.8753	3.25868	3.06921	-5.81439	3.91963	5.29339	35.0484	11.4501	8.15201	-28.8037
3	B.1.5 - Stomach cancer	19.8227	14.8733	-24.9684	11.3252	8.57691	-24.2672	30.9188	25.3553	-17.994	26.9332	21.1877	-21.3327	14.9624	12.2762	-17.9535	18.9095	17.5631	-7.12037	16.4672	8.81417	-46.4742	24.0658	12.9898	-46.0239	17.7256	10.4482	-41.0556	18.7151	11.718	-37.3878	22.0926	13.0187	-41.072	19.7747	12.1867	-38.3724	23.0663	12.9764	-43.7433	24.0049	17.8293	-25.7265	12.3331	13.1706	6.79049	25.6378	13.9503	-45.587
3	B.1.6 - Colon and rectum cancer	5.76962	7.67403	33.0074	5.89501	7.3596	24.8445	4.38151	6.71469	53.2505	7.6122	9.56909	25.7073	7.87845	10.1855	29.2836	5.78968	9.36554	61.7628	10.8497	12.1287	11.7891	9.11442	10.6536	16.8877	9.44504	11.0134	16.6046	7.02216	7.66521	9.15742	7.97203	10.0908	26.578	8.97762	11.8178	31.6359	9.30462	11.3516	21.9996	6.66576	8.31849	24.7943	5.67665	8.01628	41.2148	11.4222	14.0383	22.9036
3	B.1.7 - Liver cancer	10.4852	9.87147	-5.85317	6.86986	6.61409	-3.7231	7.48533	8.02527	7.2133	9.74033	9.02896	-7.3033	6.39104	6.60295	3.31579	4.89647	6.05164	23.5921	6.04225	4.66833	-22.7386	6.52001	5.90273	-9.46751	6.17132	5.51071	-10.7045	8.81552	8.58858	-2.57438	6.47334	6.07574	-6.14207	6.01281	5.62443	-6.45923	6.52096	5.25026	-19.4865	6.43813	6.07386	-5.65811	5.35255	6.45759	20.6452	7.23099	6.00873	-16.903
4	B.1.7.1 - Liver cancer due to hepatitis B	2.4898	2.17334	-12.7103	1.49362	1.2956	-13.2576	1.57362	1.53305	-2.57787	2.21691	1.88068	-15.1668	1.30306	1.17915	-9.50911	1.0573	1.17092	10.7463	0.858008	0.581059	-32.2781	1.20893	1.12354	-7.06335	1.36974	1.0834	-20.9049	1.98558	1.63386	-17.7138	1.39459	1.15423	-17.2355	1.27044	1.07919	-15.0536	0.503787	0.431314	-14.3857	2.25118	1.99963	-11.1741	1.13805	1.24239	9.16857	1.5206	1.17142	-22.9635
4	B.1.7.2 - Liver cancer due to hepatitis C	3.76771	3.27367	-13.1126	2.55745	2.23833	-12.4782	2.81422	2.69396	-4.2733	3.55417	3.01638	-15.1312	2.3692	2.13467	-9.89909	1.8373	2.09761	14.1678	1.49827	1.01039	-32.5632	3.1942	2.80274	-12.2554	2.22322	1.83075	-17.6531	3.15917	2.88664	-8.62655	2.31726	1.96031	-15.4039	2.213	1.89035	-14.5798	4.05216	3.19697	-21.1044	1.09815	0.931933	-15.1361	2.03348	2.23337	9.82994	2.67659	2.03816	-23.8524
4	B.1.7.3 - Liver cancer due to alcohol use	2.38806	2.89153	21.0826	1.59844	2.14214	34.0143	1.81229	2.69974	48.9684	2.21708	2.78812	25.756	1.721	2.51739	46.2743	1.10627	1.87795	69.756	3.15085	2.76464	-12.2573	1.44919	1.45066	0.101538	1.52878	1.82734	19.5287	2.27413	2.90334	27.6681	1.74492	2.18947	25.4766	1.52143	1.87432	23.1949	0.950032	0.864321	-9.02189	1.88811	2.29329	21.4594	1.19215	2.03438	70.6481	1.80634	1.94226	7.52416
4	B.1.7.4 - Liver cancer due to other causes	1.83961	1.53294	-16.6708	1.22035	0.93802	-23.135	1.2852	1.09851	-14.5257	1.75216	1.34379	-23.3069	0.997778	0.771749	-22.6533	0.895602	0.905167	1.06796	0.535117	0.312242	-41.6499	0.667694	0.525793	-21.2525	1.04957	0.769219	-26.711	1.39665	1.16474	-16.6044	1.01656	0.771734	-24.0839	1.00795	0.780571	-22.5586	1.01499	0.757647	-25.354	1.20069	0.848999	-29.2906	0.988869	0.947448	-4.18872	1.22745	0.856898	-30.1888
3	B.1.8 - Gallbladder and biliary tract cancer	2.67974	2.09192	-21.9359	3.65639	2.4419	-33.2154	4.56691	3.60387	-21.0873	4.17619	2.97235	-28.8263	4.5396	3.35142	-26.1737	4.25996	3.35531	-21.2361	5.7008	2.99035	-47.5451	4.63506	2.79619	-39.6731	4.2791	2.56186	-40.1309	2.98727	2.28308	-23.5732	3.77815	2.56357	-32.1475	3.68713	2.41034	-34.6284	4.94239	3.04032	-38.4849	3.07594	2.33662	-24.0356	3.45397	2.81484	-18.5041	4.14142	2.7091	-34.5852
3	B.1.9 - Pancreatic cancer	4.46731	5.08391	13.8025	4.23137	4.17231	-1.39579	4.70578	5.73019	21.7691	5.12757	6.01831	17.3716	4.59565	5.70324	24.1009	4.2262	5.94818	40.7452	6.6198	6.11784	-7.58275	5.57216	5.65213	1.43531	5.4922	5.51305	0.379802	4.76444	4.84152	1.61779	5.31587	5.82189	9.51895	5.68103	6.36742	12.0821	5.99237	6.26048	4.47422	4.24055	4.46136	5.20719	4.15885	5.32923	28.1419	7.29096	7.84403	7.58568
3	B.1.10 - Larynx cancer	1.66049	1.61592	-2.68425	1.93022	1.99539	3.37657	2.26899	2.70458	19.1975	3.5034	3.57138	1.94036	1.99239	2.45029	22.9825	2.23013	3.17792	42.4998	2.45093	1.75595	-28.3558	3.091	2.81167	-9.03711	2.35658	2.09826	-10.9616	1.81678	1.44094	-20.6873	3.02508	2.89361	-4.34625	2.92912	2.81187	-4.00312	2.77753	2.612	-5.95964	2.0672	2.10109	1.63927	1.89468	2.74152	44.6954	3.58979	3.00576	-16.2692
3	B.1.11 - Tracheal, bronchus, and lung cancer	17.2844	20.3319	17.632	11.964	12.6171	5.45865	17.5273	20.9213	19.3643	24.4262	25.3332	3.71311	11.3023	13.8629	22.6554	12.8719	20.1616	56.6322	17.5091	15.4378	-11.8302	17.503	16.5589	-5.39435	18.3938	18.5678	0.945828	14.8646	14.2269	-4.2898	17.8501	19.0763	6.86911	17.2814	18.3459	6.15963	16.0883	15.9038	-1.14634	16.266	16.7826	3.17581	9.63429	14.4166	49.6383	19.7503	20.0663	1.59997
3	B.1.12 - Malignant skin melanoma	0.569639	0.764553	34.2171	0.4732	0.592759	25.2662	0.430144	0.623361	44.9191	0.571474	0.760295	33.041	0.461563	0.626262	35.6827	0.53317	0.832567	56.1542	1.06089	1.08646	2.41097	1.00235	1.15996	15.7244	0.763874	0.851867	11.5193	0.412714	0.467269	13.2185	0.685191	0.849734	24.0141	0.675333	0.831946	23.1905	0.705903	0.887853	25.7755	0.440232	0.593579	34.8334	0.536728	0.779845	45.2962	1.36809	1.76116	28.7311
3	B.1.13 - Non-melanoma skin cancer	1.54981	2.05911	32.8617	1.216	1.6546	36.0694	0.857735	1.36508	59.1498	1.43389	1.89612	32.2361	1.11904	1.95076	74.3252	1.45088	2.60142	79.2996	1.24052	1.30535	5.2265	1.0702	1.2592	17.6605	1.34217	1.73886	29.5557	1.38342	1.54498	11.6787	1.63361	2.03241	24.4128	1.40952	1.71594	21.7389	1.22178	1.44885	18.5852	1.17232	1.64066	39.95	1.13188	2.07968	83.7378	1.42698	1.72573	20.9356
4	B.1.13.1 - Non-melanoma skin cancer (squamous-cell carcinoma)	1.54981	2.05911	32.8617	1.216	1.6546	36.0694	0.857735	1.36508	59.1498	1.43389	1.89612	32.2361	1.11904	1.95076	74.3252	1.45088	2.60142	79.2996	1.24052	1.30535	5.2265	1.0702	1.2592	17.6605	1.34217	1.73886	29.5557	1.38342	1.54498	11.6787	1.63361	2.03241	24.4128	1.40952	1.71594	21.7389	1.22178	1.44885	18.5852	1.17232	1.64066	39.95	1.13188	2.07968	83.7378	1.42698	1.72573	20.9356
3	B.1.14 - Mesothelioma	1.38371	0.47635	-65.5745	1.01001	0.327499	-67.5745	0.9619	0.315386	-67.2122	1.32461	0.435142	-67.1495	1.07193	0.372552	-65.2447	1.38047	0.471844	-65.8201	1.21812	0.32807	-73.0676	0.833229	0.264197	-68.2924	0.88662	0.284323	-67.9318	1.39039	0.342113	-75.3944	1.11274	0.383559	-65.5301	1.28011	0.425622	-66.751	1.00644	0.342992	-65.9204	1.05128	0.358859	-65.8647	1.32388	0.470429	-64.4658	1.03279	0.33209	-67.8453
3	B.1.15 - Breast cancer	4.64965	6.37574	37.123	6.35446	7.44249	17.1223	3.76765	4.92401	30.6918	6.20643	7.47628	20.4602	7.35348	8.49898	15.5778	7.52435	9.58907	27.4405	9.64272	9.34909	-3.04511	7.37564	7.89942	7.10144	6.87823	7.36385	7.06017	5.35854	6.95275	29.7507	5.75991	7.11771	23.5733	7.1339	7.95088	11.452	8.4012	8.30349	-1.16301	5.72908	6.57181	14.7096	6.87089	8.5841	24.9342	8.33303	8.96383	7.56986
3	B.1.16 - Cervical cancer	9.53568	8.09924	-15.0639	10.0616	6.90698	-31.3529	15.2848	11.6425	-23.8297	15.4618	13.6488	-11.726	7.8901	6.06405	-23.1435	7.79227	6.93644	-10.9831	8.39503	4.32848	-48.44	7.92985	4.87828	-38.482	8.91378	5.0424	-43.4314	13.6412	12.4949	-8.40351	8.26755	5.89435	-28.705	9.09333	5.88054	-35.3312	7.22688	4.27791	-40.8056	12.2835	8.69277	-29.2319	7.11505	6.09004	-14.4063	7.4866	4.49452	-39.9658
3	B.1.17 - Uterine cancer	1.21199	1.17951	-2.6799	1.53197	1.26297	-17.5594	1.47059	1.30933	-10.9653	1.89368	1.41766	-25.1374	1.70262	1.3607	-20.0824	1.43577	1.33568	-6.97119	2.16443	1.36031	-37.1516	1.49846	1.11021	-25.9099	1.53427	1.05776	-31.0577	1.52756	1.4247	-6.73349	1.2868	1.01857	-20.8449	1.60987	1.21498	-24.5291	1.62253	1.1503	-29.1046	1.48507	1.14796	-22.6999	1.31435	1.30184	-0.952158	1.75599	1.28863	-26.6153
3	B.1.18 - Ovarian cancer	1.46778	1.91265	30.3088	1.48392	1.60339	8.05115	1.17068	1.43248	22.3631	1.98426	2.25895	13.8437	2.12156	2.37828	12.1003	1.83709	2.59981	41.5181	2.94004	2.73564	-6.95229	1.94324	2.0465	5.31371	1.96055	2.07766	5.97346	1.71075	2.01745	17.9278	1.58642	1.80729	13.9223	1.92999	2.10619	9.12964	2.14973	2.27518	5.83557	1.73691	1.87033	7.68115	1.48078	1.93628	30.7603	2.13402	2.42167	13.4789
3	B.1.19 - Prostate cancer	12.2057	14.9739	22.6789	10.1448	11.4915	13.2745	10.4765	15.0168	43.3381	12.302	14.8896	21.0344	11.2512	15.5443	38.1572	11.0239	14.8623	34.8192	11.8356	11.1429	-5.85295	11.4404	13.217	15.5287	13.5814	15.0704	10.9634	14.2465	13.7093	-3.77065	15.3578	18.0345	17.4289	13.4361	15.5645	15.8408	11.5162	13.6084	18.167	10.2655	13.9958	36.3377	10.279	14.0438	36.6262	12.6608	14.61	15.3959
3	B.1.20 - Testicular cancer	0.1305	0.156702	20.0777	0.0596504	0.0719739	20.6595	0.126233	0.179635	42.3042	0.208648	0.245634	17.7265	0.0695893	0.0863127	24.0315	0.0871493	0.136176	56.2562	0.11787	0.108012	-8.36282	0.102214	0.117756	15.205	0.141726	0.136599	-3.61783	0.140803	0.121665	-13.5919	0.133487	0.1474	10.4228	0.153651	0.176183	14.6647	0.118756	0.132001	11.1529	0.116719	0.136958	17.3401	0.0755545	0.116411	54.075	0.240862	0.286408	18.9095
3	B.1.21 - Kidney cancer	0.982108	1.49812	52.5411	0.933817	1.16885	25.1689	1.02229	1.85062	81.0272	1.51359	2.19244	44.8505	0.983317	1.48735	51.2587	1.18589	1.99838	68.5133	1.84663	2.16832	17.4206	1.17429	1.55526	32.4423	1.54335	1.87179	21.2809	1.33258	1.49853	12.4535	1.20747	1.71533	42.0593	1.37317	1.94738	41.8161	1.3774	2.02088	46.7164	1.10669	1.59609	44.2217	0.842802	1.42161	68.6761	1.70234	2.38227	39.941
3	B.1.22 - Bladder cancer	2.23382	2.24669	0.576187	1.86174	1.82769	-1.82909	1.66076	1.96664	18.4181	2.31138	2.32432	0.559994	2.48968	2.60009	4.43446	1.42337	1.91539	34.5669	3.25446	2.69356	-17.235	2.81866	2.78831	-1.07704	2.99348	2.92798	-2.1881	1.73376	1.67061	-3.64211	2.7264	2.69073	-1.30836	2.64707	2.59102	-2.11765	2.88635	2.87497	-0.394438	1.61192	1.77253	9.96399	1.50299	1.97576	31.4553	3.83424	3.48768	-9.03854
3	B.1.23 - Brain and nervous system cancer	1.94898	3.24089	66.2861	2.11908	3.10665	46.6033	2.342	4.83692	106.53	2.41439	4.33698	79.6302	2.05798	4.37358	112.518	2.26135	4.87747	115.689	3.06269	4.7303	54.449	2.70661	4.72329	74.5092	3.00054	4.72326	57.4137	3.44152	4.13967	20.286	2.75169	4.62666	68.1388	2.44352	4.34994	78.0197	2.99444	4.81969	60.9545	1.9532	3.0955	58.4835	2.42563	4.86545	100.585	2.82433	5.59237	98.0071
3	B.1.24 - Thyroid cancer	0.600015	0.534503	-10.9184	0.750974	0.572936	-23.7076	1.03307	0.843314	-18.3681	1.01165	0.773514	-23.5393	0.568376	0.519154	-8.66004	0.756546	0.772843	2.1541	1.28422	0.773827	-39.7434	0.572271	0.419826	-26.6386	0.803116	0.593578	-26.0906	0.775888	0.667303	-13.995	0.747722	0.570867	-23.6525	0.795111	0.59844	-24.735	0.770686	0.482024	-37.4552	0.632083	0.526842	-16.6499	0.744432	0.68237	-8.33673	0.869688	0.57689	-33.667
3	B.1.25 - Hodgkin lymphoma	0.578095	0.357157	-38.2183	0.583316	0.374254	-35.8402	0.557335	0.428368	-23.1398	0.689108	0.439353	-36.2431	0.513314	0.35921	-30.0215	0.544118	0.431925	-20.6193	0.680918	0.325608	-52.1811	0.62222	0.362263	-41.779	0.799105	0.437557	-45.2441	0.605417	0.36333	-39.9869	0.581637	0.358938	-38.2882	0.615625	0.383684	-37.6756	0.670614	0.398109	-40.6351	0.653311	0.415062	-36.4679	0.493891	0.371763	-24.7277	0.663862	0.390033	-41.2479
3	B.1.26 - Non-Hodgkin lymphoma	2.41168	2.87123	19.0555	2.38551	2.59568	8.81043	2.19273	2.91221	32.8118	2.69211	3.03907	12.8884	2.6731	3.12123	16.7644	2.51349	3.18859	26.8592	3.67592	3.59395	-2.23017	2.8238	3.09743	9.69009	2.98359	3.219	7.8904	2.79962	2.7853	-0.511653	2.51956	2.75547	9.36309	2.62187	2.9346	11.9275	2.96023	3.32881	12.451	2.21544	2.54069	14.6814	2.16572	2.83653	30.9742	3.02573	3.37669	11.5989
3	B.1.27 - Multiple myeloma	0.67256	0.966816	43.7517	0.780495	1.10207	41.201	0.563932	0.948105	68.1239	0.895748	1.30748	45.9651	0.997195	1.60324	60.7753	0.875281	1.5271	74.4696	2.01204	2.325	15.5541	1.38264	1.83212	32.509	1.32013	1.71531	29.9352	1.08413	1.37291	26.6364	1.01213	1.43238	41.521	1.16603	1.63706	40.3958	1.45329	2.07552	42.8151	0.726737	1.08502	49.2996	0.946908	1.6228	71.379	1.30794	1.88808	44.3555
3	B.1.28 - Leukemia	4.83708	5.18589	7.21123	4.0722	3.90338	-4.14571	3.42617	4.01538	17.1975	4.74749	4.90666	3.3527	3.87641	4.5212	16.6338	5.16034	5.47499	6.09747	5.00327	4.36011	-12.8548	4.89059	4.66131	-4.68808	5.62044	5.08388	-9.5466	5.01182	4.58222	-8.57165	4.71455	4.75901	0.94287	4.7895	4.82379	0.715852	5.67319	5.42054	-4.4534	3.96706	4.2912	8.17096	4.3636	5.21565	19.5262	5.4375	5.61822	3.32362
5	B.1.28.1.1 - Acute lymphoid leukemia	1.43359	1.51456	5.6478	1.10144	0.916081	-16.8288	0.848024	1.09921	29.6207	1.37347	1.45948	6.26267	0.986734	1.03423	4.81383	1.62187	1.42343	-12.2351	0.970254	0.879872	-9.31526	1.08569	1.06133	-2.24347	1.38658	1.21539	-12.3458	1.55814	1.37052	-12.0411	1.23332	1.1996	-2.73353	1.06648	1.1004	3.1805	1.29003	1.14167	-11.5006	1.19606	1.2751	6.60901	1.12217	1.23834	10.3523	1.24738	1.25998	1.01048
5	B.1.28.1.2 - Chronic lymphoid leukemia	0.55451	0.644683	16.2618	0.453067	0.49241	8.68362	0.751325	0.966431	28.6303	0.447188	0.500348	11.8877	0.507772	0.735986	44.9441	0.494236	0.699463	41.5241	0.8529	0.77097	-9.60602	0.637444	0.667088	4.65053	0.773748	0.790198	2.12604	0.535224	0.484348	-9.50558	0.670594	0.77911	16.1821	0.529958	0.570183	7.59029	0.873259	0.939453	7.5801	0.383279	0.443813	15.7937	0.450125	0.640184	42.2237	0.797077	0.959843	20.4204
5	B.1.28.2.1 - Acute myeloid leukemia	2.07625	2.5129	21.0309	1.79206	2.037	13.6679	0.906583	1.06536	17.5133	1.83333	2.21412	20.7706	1.64591	2.16863	31.7582	2.25844	2.69616	19.3812	2.16588	2.23134	3.02238	2.11309	2.32628	10.0891	2.31258	2.40714	4.08916	2.08314	2.18421	4.85186	1.78586	2.09683	17.4127	2.21564	2.53542	14.4326	2.40375	2.7075	12.6365	1.58995	1.99648	25.5687	2.10549	2.76178	31.1707	2.2588	2.69323	19.2328
5	B.1.28.2.2 - Chronic myeloid leukemia	0.772731	0.513753	-33.5147	0.725634	0.457893	-36.8976	0.920237	0.884382	-3.89628	1.09351	0.73271	-32.9946	0.735984	0.58235	-20.8746	0.785791	0.655939	-16.525	1.01424	0.47793	-52.8781	1.05437	0.606611	-42.4667	1.14754	0.671147	-41.5143	0.835318	0.543145	-34.9775	1.02478	0.683464	-33.3064	0.977419	0.617785	-36.7943	1.10615	0.63192	-42.8722	0.797775	0.575811	-27.8229	0.685824	0.575345	-16.1089	1.13425	0.705169	-37.8294
3	B.1.29 - Other neoplasms	4.94474	4.8233	-2.45599	6.06498	5.91134	-2.53316	7.92834	8.32625	5.01891	7.2005	7.33023	1.80169	6.21825	6.00538	-3.4233	6.43702	6.86266	6.61232	8.14052	6.11716	-24.8553	5.95657	5.40949	-9.18446	7.51589	6.09842	-18.8597	7.2241	6.60481	-8.57264	6.1037	5.78751	-5.18031	6.62368	5.90183	-10.898	6.5881	6.2947	-4.45356	6.50834	7.02497	7.93795	5.4981	6.86191	24.8052	7.4049	6.28305	-15.1501
2	B.2 - Cardiovascular diseases	362.963	252.204	-30.5152	459.13	312.416	-31.9548	312.961	256.315	-18.0998	363.408	236.885	-34.8158	394.034	280.861	-28.7217	355.436	286.397	-19.4239	350.027	186.972	-46.5834	443.296	254.895	-42.4999	412.615	259.768	-37.0434	496.96	353.214	-28.9251	427.135	274.289	-35.7841	431.187	278.264	-35.4655	436.821	240.909	-44.8496	388.782	275.375	-29.1698	385.98	317.986	-17.6158	486.316	261.806	-46.1655
3	B.2.1 - Rheumatic heart disease	2.98614	2.09615	-29.8042	2.06587	1.26622	-38.7075	3.30477	2.6421	-20.052	1.75948	1.11562	-36.5939	2.25166	1.43291	-36.362	1.39403	1.0443	-25.0877	3.63137	1.61728	-55.4638	2.32947	1.32504	-43.1184	3.34686	1.92198	-42.5737	2.76264	1.43979	-47.8837	2.29176	1.35103	-41.0487	2.51087	1.52587	-39.2294	3.25723	1.63495	-49.8056	1.97718	1.33762	-32.3468	1.8798	1.51104	-19.6169	3.52073	2.00855	-42.9507
3	B.2.2 - Ischemic heart disease	182.973	108.563	-40.6673	187.284	131.395	-29.842	150.248	102.305	-31.9087	172.239	97.0174	-43.673	174.547	120.222	-31.1232	166.425	130.322	-21.6933	164.985	77.9019	-52.7825	195.998	110.887	-43.4247	184.961	120.802	-34.6875	218.759	153.053	-30.0359	237.383	125.551	-47.1101	216.462	130.124	-39.8863	210.019	105.379	-49.8239	181.518	120.982	-33.3499	182.345	151.266	-17.0442	227.166	119.834	-47.248
3	B.2.3 - Cerebrovascular disease	135.903	99.6845	-26.6505	214.876	126.053	-41.337	121.531	107.511	-11.5362	149.443	99.3151	-33.5432	157.449	106.827	-32.1516	149.624	110.73	-25.9945	123.612	63.6358	-48.5196	194.742	92.2256	-52.6422	159.808	82.4974	-48.3771	222.668	148.516	-33.3014	140.913	94.6358	-32.8412	155.293	89.5846	-42.3125	161.261	81.9427	-49.1862	169.636	115.501	-31.9123	164.163	111.864	-31.858	197.367	92.738	-53.0125
4	B.2.3.1 - Ischemic stroke	49.2773	32.1185	-34.8208	80.7136	43.485	-46.1243	50.3875	36.2431	-28.0712	57.2919	32.4663	-43.3317	56.9174	35.772	-37.1511	56.088	39.2012	-30.1077	46.7097	21.5928	-53.7723	71.5441	31.4008	-56.1098	56.0249	26.7557	-52.2431	76.3354	49.6631	-34.9409	55.3519	32.8717	-40.6133	56.7315	30.4309	-46.3597	59.8171	28.355	-52.5971	75.5549	42.2802	-44.0405	58.6709	38.1341	-35.0034	76.0928	35.5198	-53.3204
4	B.2.3.2 - Hemorrhagic stroke	86.6261	67.5659	-22.0028	134.162	82.5675	-38.4569	71.1439	71.2682	0.174744	92.1512	66.8487	-27.4576	100.532	71.0547	-29.3211	93.5356	71.5286	-23.528	76.9019	42.043	-45.3291	123.198	60.8248	-50.6285	103.783	55.7417	-46.2901	146.332	98.8532	-32.4461	85.5615	61.7641	-27.8132	98.5615	59.1537	-39.983	101.444	53.5877	-47.1749	94.0812	73.2211	-22.1724	105.492	73.7297	-30.1085	121.275	57.2182	-52.8193
3	B.2.4 - Hypertensive heart disease	15.2038	15.4333	1.50909	22.3899	22.3592	-0.137045	12.2487	13.1082	7.01718	11.9097	13.3355	11.9722	25.3995	23.5419	-7.31375	7.4478	12.5559	68.5858	21.9202	10.1238	-53.8151	17.2963	17.5265	1.33112	15.9663	13.8442	-13.2914	23.9057	24.9359	4.30946	9.63547	19.6203	103.626	16.3767	20.3566	24.3024	20.7049	14.0943	-31.9276	13.2381	13.7068	3.54109	6.87108	18.4013	167.808	20.8496	15.722	-24.5931
3	B.2.5 - Cardiomyopathy and myocarditis	7.85725	7.18288	-8.58278	13.2635	11.583	-12.6698	8.86203	9.86603	11.3291	11.0559	8.4843	-23.26	13.218	8.95621	-32.2424	9.46276	11.8134	24.8409	15.1657	14.4937	-4.4306	12.6615	10.0315	-20.7718	27.4747	19.1553	-30.2802	9.62344	7.33487	-23.7812	14.5219	11.5013	-20.8002	19.2706	14.6218	-24.1239	17.1933	12.666	-26.3318	7.57554	6.84564	-9.63502	13.1883	15.9501	20.9414	15.7216	9.7337	-38.087
3	B.2.6 - Atrial fibrillation and flutter	2.95539	3.04237	2.94283	2.90938	2.8111	-3.37781	2.9158	3.11693	6.89777	2.97237	2.97185	-0.0173799	2.76545	2.80782	1.53207	2.79077	2.86133	2.52807	2.74574	2.70939	-1.32383	2.7472	2.84028	3.3882	2.83998	2.90348	2.23589	2.87142	2.7927	-2.74149	2.97824	3.00351	0.848725	2.86159	2.95021	3.09662	2.71711	2.84676	4.7718	2.75941	2.87699	4.26087	2.84066	2.8594	0.659667	2.76304	2.83408	2.57111
3	B.2.7 - Aortic aneurysm	3.62814	4.55641	25.5853	3.26856	4.1102	25.7495	2.70606	4.14312	53.1055	3.37232	4.1797	23.9413	3.38358	4.08636	20.7701	2.62435	4.33585	65.216	8.17611	7.4577	-8.78669	5.11655	6.65879	30.1422	5.06636	6.1685	21.7541	4.93688	5.17806	4.88515	5.24076	5.93263	13.2018	5.24687	6.1246	16.7286	5.10848	5.45727	6.82777	2.77283	3.53664	27.5461	3.13487	4.44993	41.9497	5.28757	5.31823	0.57975
3	B.2.8 - Peripheral vascular disease	0.252521	0.521552	106.538	0.42451	0.801312	88.7619	0.0840414	0.207825	147.289	0.493414	0.97463	97.528	0.59755	1.58476	165.21	0.472778	1.20435	154.739	0.862813	1.38673	60.7217	1.49115	2.67395	79.321	0.569358	1.07108	88.1207	0.407313	0.748467	83.7572	0.419533	0.820394	95.5491	0.71807	1.37199	91.0662	1.57202	2.56357	63.0747	0.211173	0.46313	119.313	0.309516	0.815441	163.456	1.02029	1.79267	75.7009
3	B.2.9 - Endocarditis	1.25452	1.7099	36.2993	1.25817	1.49148	18.5441	1.19468	1.82937	53.1262	1.09938	1.3885	26.2982	1.05518	1.40853	33.4873	1.07329	1.44535	34.6646	1.05988	1.04144	-1.73981	1.20098	1.3588	13.1408	1.30906	1.4818	13.1957	1.40327	1.3902	-0.931336	1.31435	1.57577	19.8894	1.30758	1.60838	23.0038	1.33902	1.59412	19.0514	1.17151	1.58425	35.2311	1.06633	1.48506	39.2678	1.13174	1.28996	13.9804
3	B.2.10 - Other cardiovascular and circulatory diseases	9.94938	9.41487	-5.37228	11.39	10.5457	-7.41321	9.86558	11.5851	17.4292	9.06264	8.10192	-10.6009	13.3671	9.99353	-25.2378	14.1219	10.0846	-28.5886	7.86862	6.60472	-16.0625	9.7121	9.36829	-3.53996	11.274	9.92251	-11.988	9.62253	7.82493	-18.6812	12.4371	10.2965	-17.2111	11.1393	9.99657	-10.2588	13.6495	12.7298	-6.73798	7.92206	8.54063	7.80825	10.1813	9.38439	-7.82747	11.4888	10.5343	-8.308
2	B.3 - Chronic respiratory diseases	79.8146	77.5331	-2.85855	64.5282	50.454	-21.811	54.4959	52.1809	-4.24793	59.2044	50.6372	-14.4705	61.6162	53.782	-12.7146	51.5366	44.037	-14.552	53.0213	33.3588	-37.084	64.2495	41.8224	-34.9063	103.221	68.6829	-33.4602	59.2509	41.4792	-29.9941	71.2586	60.8932	-14.5462	66.0094	50.9397	-22.8297	86.0953	50.6654	-41.152	61.0196	56.1461	-7.98684	53.5678	48.8077	-8.88614	87.6866	62.615	-28.5923
3	B.3.1 - Chronic obstructive pulmonary disease	75.1792	72.5946	-3.43785	58.6072	45.5312	-22.3113	50.3072	46.3064	-7.95277	54.5132	44.5708	-18.2385	54.3483	46.5613	-14.3278	44.0583	36.9703	-16.0879	47.611	28.572	-39.9887	58.5955	36.6112	-37.5188	98.5579	64.1861	-34.8748	52.0966	35.985	-30.9265	67.1887	56.9681	-15.2119	61.7487	46.7564	-24.2795	80.7646	44.973	-44.3159	56.5986	50.8181	-10.2131	49.7088	44.53	-10.4182	82.4495	58.1267	-29.5002
3	B.3.2 - Pneumoconiosis	0.124778	0.200612	60.7745	0.155262	0.27062	74.2989	0.225038	0.377922	67.9373	0.118809	0.18063	52.0336	0.142576	0.257384	80.5244	0.223638	0.455445	103.653	0.131843	0.136516	3.5445	0.144039	0.188463	30.8412	0.273222	0.385264	41.0077	0.312112	0.394468	26.3866	0.191347	0.284742	48.8096	0.105307	0.0983606	-6.59663	0.326193	0.458714	40.6266	0.15554	0.308574	98.3892	0.160737	0.37162	131.198	0.137995	0.151518	9.79949
4	B.3.2.1 - Silicosis	0.0288263	0.0313512	8.7589	0.0418889	0.0598618	42.9061	0.0756085	0.0882274	16.6898	0.0468338	0.06107	30.3972	0.078934	0.127506	61.5353	0.159369	0.262025	64.4146	0.077495	0.0742899	-4.13589	0.0618469	0.0692426	11.958	0.16271	0.176123	8.24307	0.119548	0.11371	-4.88355	0.103372	0.135043	30.6383	0.0329952	0.0326158	-1.14973	0.25666	0.325153	26.686	0.0537113	0.0783751	45.9192	0.0660095	0.115708	75.2893	0.0447491	0.046178	3.19328
4	B.3.2.2 - Asbestosis	0.0162942	0.0336447	106.483	0.0175584	0.047138	168.464	0.0309051	0.0694427	124.696	0.0120418	0.0281648	133.892	0.0116678	0.0328413	181.471	0.0129099	0.0504296	290.626	0.0110885	0.0184806	66.6645	0.0151067	0.0341749	126.223	0.0293036	0.0633182	116.077	0.0279152	0.0782065	180.157	0.0127796	0.030869	141.55	0.00969848	0.0178224	83.7647	0.0129662	0.0362884	179.869	0.0231504	0.0634627	174.132	0.0179398	0.0568312	216.789	0.0132444	0.0239872	81.1126
4	B.3.2.3 - Coal workers pneumoconiosis	0.0107321	0.0196596	83.1849	0.0346085	0.0614286	77.4956	0.0217823	0.034295	57.444	0.00712808	0.0144884	103.258	0.0144052	0.0353754	145.574	0.0146211	0.0470896	222.066	0.00740628	0.0101719	37.341	0.0231862	0.0378147	63.0915	0.0182259	0.0350649	92.3902	0.0358805	0.0501927	39.8884	0.020364	0.0356009	74.8225	0.00538106	0.00908664	68.8634	0.0126233	0.0277633	119.937	0.0153194	0.0314402	105.231	0.023724	0.0653417	175.424	0.0257897	0.0340079	31.8664
4	B.3.2.4 - Other pneumoconiosis	0.0689258	0.115956	68.2335	0.061206	0.102191	66.963	0.0967417	0.185957	92.2202	0.0528055	0.0769066	45.6413	0.0375689	0.0616612	64.1282	0.0367383	0.0959003	161.037	0.0358529	0.0335735	-6.35765	0.0438993	0.0472304	7.58797	0.0629821	0.110758	75.8567	0.128768	0.152359	18.3203	0.0548311	0.083229	51.7915	0.0572326	0.0388358	-32.144	0.0439432	0.0695096	58.1806	0.0633587	0.135296	113.54	0.0530637	0.13374	152.036	0.0542121	0.0473449	-12.6673
3	B.3.3 - Asthma	2.86184	2.34696	-17.9914	4.3627	3.09308	-29.1016	1.96957	1.77414	-9.92223	2.37835	1.7755	-25.3473	5.41891	4.88058	-9.93424	5.90693	4.72747	-19.9674	3.49015	2.03413	-41.718	3.83824	2.58852	-32.5598	2.59309	1.53611	-40.7613	4.90691	2.89099	-41.0833	2.46985	1.67824	-32.0509	2.7028	1.91301	-29.2212	3.19079	2.11857	-33.6037	2.62176	2.07524	-20.8454	2.56018	2.4112	-5.81906	3.46094	1.87418	-45.8477
3	B.3.4 - Interstitial lung disease and pulmonary sarcoidosis	0.862606	1.58818	84.1137	0.609255	0.983307	61.3949	1.47726	3.09259	109.346	1.75502	3.62321	106.449	0.666605	1.25299	87.9658	0.585112	1.23004	110.223	1.4241	2.23098	56.6591	1.14566	1.92383	67.9227	1.25387	1.99997	59.5039	1.00313	1.4483	44.3775	0.889889	1.46306	64.4094	0.998069	1.66428	66.7495	1.3098	2.58565	97.4079	1.14635	2.39811	109.195	0.4403	0.807395	83.3739	1.24355	2.01314	61.8866
3	B.3.5 - Other chronic respiratory diseases	0.786191	0.802679	2.0972	0.793749	0.575749	-27.4645	0.516772	0.629859	21.8832	0.439038	0.487069	10.9402	1.03989	0.829704	-20.2121	0.762601	0.653817	-14.2649	0.364179	0.38524	5.78314	0.526085	0.510394	-2.98269	0.542626	0.575489	6.05623	0.932154	0.760438	-18.4214	0.518807	0.499121	-3.79462	0.454596	0.507611	11.6621	0.503971	0.529427	5.05091	0.497392	0.546027	9.77802	0.697807	0.687482	-1.47961	0.394618	0.449389	13.8794
2	B.4 - Cirrhosis and other chronic liver diseases	31.8189	24.9403	-21.6179	40.0575	29.0341	-27.519	19.8408	20.0656	1.13293	27.3842	22.3136	-18.5166	24.4988	22.6469	-7.55912	16.7412	19.8549	18.599	18.0845	11.5297	-36.2455	19.2278	15.2961	-20.4481	20.4824	16.5893	-19.007	31.9663	22.9185	-28.3042	21.1158	17.1929	-18.5778	17.2434	16.2116	-5.98379	24.5103	17.8571	-27.1444	22.3045	19.0202	-14.7248	25.6439	26.5614	3.57797	22.7632	18.8774	-17.0706
3	B.4.1 - Cirrhosis and other chronic liver diseases due to hepatitis B	6.46773	4.50695	-30.3164	8.39142	5.29656	-36.8813	4.22034	3.67697	-12.8749	5.62521	4.07488	-27.5604	5.06204	4.09836	-19.0375	3.44103	3.57928	4.01756	2.5189	1.34403	-46.642	3.53563	2.71225	-23.2879	4.23455	2.96332	-30.0205	6.53454	4.18716	-35.9226	4.28785	3.06169	-28.5961	3.56483	2.91321	-18.2789	3.47483	2.35509	-32.2243	6.13959	4.9582	-19.2422	5.46188	4.78304	-12.4286	4.63825	3.39994	-26.6977
3	B.4.2 - Cirrhosis and other chronic liver diseases due to hepatitis C	6.51925	4.69774	-27.9404	8.23891	5.49889	-33.2571	4.14178	3.76972	-8.98303	5.56901	4.19903	-24.6001	5.05129	4.25885	-15.688	3.40042	3.75658	10.4739	2.58235	1.42445	-44.839	3.60868	2.73276	-24.2727	4.1768	3.10721	-25.6079	6.54104	4.31703	-34.0009	4.25858	3.20755	-24.6803	3.51743	3.05543	-13.1346	8.38943	5.56002	-33.7259	3.51153	2.70626	-22.9321	5.34689	5.03631	-5.80855	4.63742	3.5793	-22.817
3	B.4.3 - Cirrhosis and other chronic liver diseases due to alcohol use	14.3626	12.6676	-11.802	17.1817	14.6425	-14.7784	8.40512	10.0435	19.4924	12.2013	11.2605	-7.71061	10.5362	11.539	9.51767	7.22682	10.1785	40.8435	11.101	7.74768	-30.2077	9.57593	7.99589	-16.5001	9.07617	8.53804	-5.92911	14.4335	11.5829	-19.7497	9.60526	8.92992	-7.03092	7.65334	8.3366	8.92763	9.57812	7.91022	-17.4136	9.45722	9.05251	-4.2794	10.865	13.6484	25.6175	10.3495	9.6913	-6.35977
3	B.4.4 - Cirrhosis and other chronic liver diseases due to other causes	4.46928	3.06805	-31.3524	6.24548	3.59611	-42.4206	3.07359	2.57543	-16.2078	3.9886	2.77911	-30.3237	3.84924	2.75068	-28.5398	2.67292	2.34052	-12.4358	1.88216	1.01349	-46.1528	2.50751	1.85515	-26.0165	2.99483	1.98071	-33.8623	4.45724	2.8314	-36.4764	2.96409	1.99377	-32.7358	2.50783	1.90637	-23.9833	3.06793	2.0318	-33.7729	3.19615	2.30323	-27.9372	3.97006	3.09365	-22.0755	3.13799	2.20682	-29.6741
2	B.5 - Digestive diseases	23.2098	19.6363	-15.3966	24.3572	19.8364	-18.5606	21.3302	20.4294	-4.22348	22.795	19.9356	-12.5442	22.7911	21.1253	-7.30897	18.5351	18.4341	-0.544867	24.9532	16.3845	-34.3392	24.9852	18.8905	-24.3934	31.9293	24.9211	-21.9492	37.2216	24.6988	-33.6438	25.0259	21.3926	-14.5181	27.0896	21.6055	-20.2444	27.0082	18.6869	-30.8102	24.5774	20.6131	-16.1301	20.4169	18.0322	-11.6799	27.5847	20.9195	-24.1627
3	B.5.1 - Peptic ulcer disease	6.12571	2.81552	-54.0377	7.93181	3.6955	-53.4091	5.05496	2.73302	-45.934	4.35291	2.06969	-52.4528	5.97805	3.261	-45.4504	5.01332	2.97019	-40.754	5.65569	1.9922	-64.7753	6.98735	2.97092	-57.4814	7.74092	3.17638	-58.9664	12.9226	5.55065	-57.0468	6.72392	3.0921	-54.0135	7.03226	3.23167	-54.0451	6.62845	2.25898	-65.9199	7.27956	3.68284	-49.4084	5.67069	3.25933	-42.5232	7.18646	3.02537	-57.9019
3	B.5.2 - Gastritis and duodenitis	0.396167	0.390648	-1.39329	0.771767	0.779522	1.00486	0.549419	0.595915	8.46283	0.436778	0.434176	-0.595813	0.398995	0.430585	7.9174	0.492048	0.568409	15.5191	0.356992	0.284438	-20.3237	0.497482	0.442334	-11.0855	0.385959	0.342203	-11.3371	1.19521	0.798217	-33.2156	0.467864	0.485491	3.76749	0.559476	0.549182	-1.83995	0.300555	0.244178	-18.7578	0.565316	0.573836	1.50724	0.609915	0.668584	9.61911	0.379631	0.359828	-5.21648
3	B.5.3 - Appendicitis	1.11895	0.985682	-11.91	1.2311	0.982912	-20.1597	1.14802	1.19412	4.01552	1.25408	1.05587	-15.8053	0.89649	0.773615	-13.7062	0.871709	0.830113	-4.77179	0.851768	0.539966	-36.6065	0.956464	0.705754	-26.2121	1.12283	0.837589	-25.4036	2.15198	1.44296	-32.9475	0.979499	0.837828	-14.4636	0.894429	0.750358	-16.1076	0.868851	0.593661	-31.6729	1.5325	1.265	-17.4551	0.882383	0.832834	-5.61537	0.748943	0.564357	-24.6463
3	B.5.4 - Paralytic ileus and intestinal obstruction	3.64057	3.0893	-15.1424	3.54959	2.67611	-24.6079	2.81171	2.51446	-10.5719	3.91438	3.14677	-19.6101	4.92568	4.52862	-8.06106	3.71317	3.48967	-6.0191	3.3798	2.33782	-30.8296	3.11305	2.43363	-21.825	5.24786	4.02247	-23.3504	5.96942	4.42964	-25.7944	3.91626	3.39005	-13.4365	3.71048	2.87616	-22.4854	4.15606	3.13098	-24.6646	3.73893	3.03808	-18.7446	4.49465	3.43687	-23.5341	3.42742	3.21868	-6.09025
3	B.5.5 - Inguinal, femoral, and abdominal hernia	1.3176	0.995486	-24.4471	1.47261	1.09988	-25.3111	1.40422	1.18334	-15.73	1.87748	1.44907	-22.8184	1.30491	1.05273	-19.3252	1.33509	1.26287	-5.4095	1.27321	0.751964	-40.9394	1.28019	0.873372	-31.7779	1.52979	1.09203	-28.6156	2.74761	1.83439	-33.237	1.48337	1.173	-20.9237	1.5304	1.18227	-22.7477	1.22529	0.815127	-33.4746	1.86921	1.41007	-24.563	1.16539	0.993718	-14.7308	1.36931	0.992044	-27.5514
3	B.5.6 - Inflammatory bowel disease	0.28383	0.293438	3.38529	0.455136	0.44923	-1.29761	0.644631	0.733761	13.8265	0.528908	0.547553	3.52508	0.523045	0.551061	5.35636	0.401586	0.483623	20.4283	0.5045	0.4124	-18.2557	0.758253	0.673755	-11.1438	0.616349	0.551706	-10.4881	0.724939	0.669412	-7.6596	0.578176	0.610655	5.61761	0.420085	0.417335	-0.654671	0.61331	0.563725	-8.08488	0.650167	0.678033	4.28603	0.364568	0.414882	13.8008	0.676377	0.563453	-16.6955
3	B.5.7 - Vascular intestinal disorders	0.993071	0.879987	-11.3873	1.55715	1.36739	-12.1864	0.986084	0.935023	-5.17811	1.63731	1.33844	-18.2535	1.16329	1.17499	1.00623	1.1221	1.33273	18.7713	3.539	2.23626	-36.811	2.56788	2.06675	-19.5154	5.10539	3.8328	-24.9264	1.44077	1.25484	-12.9051	2.51327	2.17955	-13.2785	3.56964	2.88554	-19.1643	4.00654	2.3209	-42.0721	1.3431	1.14282	-14.9114	1.36673	1.36451	-0.162942	4.32012	2.85682	-33.8718
3	B.5.8 - Gallbladder and biliary diseases	3.33698	3.47927	4.26379	2.68118	2.6272	-2.01321	4.57882	5.04411	10.1618	4.72576	5.39409	14.1423	2.75228	3.46678	25.9605	2.4502	3.04817	24.4047	3.78831	3.02856	-20.055	3.83451	3.58986	-6.38042	3.66685	3.78274	3.16027	4.28429	3.6322	-15.2205	3.67735	4.0801	10.952	4.57667	4.43676	-3.05707	3.45534	3.17026	-8.25056	3.66675	4.09997	11.815	2.49364	2.72934	9.45203	4.41056	3.95758	-10.2703
3	B.5.9 - Pancreatitis	2.57783	3.14716	22.0859	1.38949	1.67976	20.8901	2.05775	2.89236	40.5592	1.82315	2.0784	14.0002	1.85448	2.26897	22.3506	1.34149	2.11522	57.6772	2.99466	2.52541	-15.6696	2.75771	2.79259	1.2648	3.14532	3.73763	18.8316	2.39762	2.41449	0.703304	2.21337	2.61568	18.1767	2.11847	2.35694	11.2568	2.59921	2.73909	5.38145	1.78429	2.20571	23.6184	1.53011	2.02836	32.5625	2.3627	2.60644	10.3161
3	B.5.10 - Other digestive diseases	3.41913	3.55981	4.11443	3.31739	4.47888	35.0124	2.09464	2.60328	24.2828	2.24429	2.42155	7.89817	2.99393	3.61698	20.8107	1.79439	2.33311	30.0224	2.60929	2.27545	-12.7941	2.23233	2.34151	4.89111	3.36807	3.54557	5.26995	3.38719	2.67204	-21.1134	2.47282	2.92817	18.4143	2.67774	2.91929	9.02068	3.15455	2.84998	-9.65479	2.14763	2.5167	17.1851	1.83878	2.30376	25.2877	2.7032	2.77493	2.65354
2	B.6 - Neurological disorders	43.1922	42.1572	-2.39625	44.0902	41.032	-6.9362	42.5294	42.1738	-0.835949	43.0233	41.9175	-2.5701	42.0762	40.9969	-2.56509	42.4667	42.8526	0.908711	44.7142	42.2718	-5.46222	43.9122	43.1174	-1.81007	43.6771	42.6197	-2.42084	44.8042	41.6497	-7.04046	44.8065	43.3498	-3.25098	44.0752	43.2921	-1.77686	43.9604	43.2286	-1.66473	41.6752	40.7848	-2.1365	42.6322	41.8235	-1.89696	44.0175	43.3116	-1.60366
3	B.6.1 - Alzheimer disease and other dementias	40.237	38.4339	-4.48118	40.4919	37.0671	-8.45809	40.4181	38.8542	-3.86913	40.2301	38.1937	-5.06196	39.3088	37.0959	-5.62952	39.0991	37.7463	-3.46005	40.4593	37.0988	-8.30573	39.6288	37.3587	-5.72842	39.8499	37.687	-5.42757	40.5218	37.1694	-8.27306	40.7628	37.9416	-6.92106	39.8779	37.6507	-5.5852	39.1448	37.2456	-4.85187	39.2082	37.3001	-4.86659	39.8513	37.5888	-5.67741	39.2645	37.3168	-4.96034
3	B.6.2 - Parkinson disease	0.535757	1.15257	115.129	0.632544	1.25287	98.069	0.538693	1.22725	127.821	0.676931	1.40743	107.914	0.61746	1.50604	143.909	0.887242	2.12976	140.042	1.44409	2.43027	68.2907	1.25872	2.63067	108.996	0.936668	2.06134	120.072	0.973045	1.45073	49.0922	1.14987	2.4332	111.606	0.931108	2.01255	116.146	1.16317	2.35563	102.519	0.63146	1.52643	141.73	0.626596	1.62241	158.925	1.02503	2.35549	129.797
3	B.6.3 - Epilepsy	1.05773	1.07713	1.83397	1.63791	1.42858	-12.7802	0.714814	0.851445	19.1141	1.04108	1.02966	-1.09763	1.09436	1.17019	6.92899	1.34442	1.49234	11.0029	1.038	0.816278	-21.3607	1.48734	1.36956	-7.91861	1.32571	1.20189	-9.34002	1.81159	1.45664	-19.593	1.62028	1.49903	-7.4829	1.69941	1.62559	-4.34376	1.98673	1.70482	-14.1898	0.934691	0.889094	-4.87829	1.22394	1.41501	15.6117	2.04828	1.82393	-10.953
3	B.6.4 - Multiple sclerosis	0.503632	0.523169	3.87914	0.153997	0.170879	10.9625	0.208759	0.279732	33.9977	0.152287	0.187424	23.073	0.123743	0.142057	14.8	0.117028	0.150211	28.3541	0.232254	0.258884	11.4662	0.170207	0.208689	22.6086	0.190645	0.221578	16.226	0.161354	0.162604	0.774425	0.204981	0.252989	23.4209	0.220063	0.273139	24.1187	0.178519	0.204688	14.6589	0.126156	0.147593	16.9924	0.140739	0.190562	35.4007	0.224171	0.284777	27.0353
3	B.6.8 - Motor neuron disease	0.170129	0.207083	21.721	0.221109	0.265333	20.001	0.179215	0.377873	110.849	0.221185	0.370862	67.6706	0.211794	0.356082	68.1271	0.259413	0.490114	88.9317	0.550325	0.801007	45.5516	0.385253	0.6059	57.2733	0.346779	0.532213	53.4734	0.498671	0.600844	20.4891	0.246799	0.404589	63.9347	0.494785	0.85076	71.9453	0.40811	0.673958	65.1414	0.198839	0.330315	66.1221	0.193894	0.338952	74.8131	0.379066	0.583003	53.8
3	B.6.8 - Other neurological disorders	0.6881	0.763494	10.9568	0.953144	0.847429	-11.0912	0.470013	0.583592	24.1652	0.701947	0.728726	3.81492	0.720424	0.726919	0.9016	0.760195	0.844315	11.0655	0.990796	0.867313	-12.463	0.982278	0.94421	-3.8755	1.02772	0.916078	-10.8631	0.838487	0.810007	-3.39665	0.822028	0.818682	-0.407046	0.852414	0.879958	3.23132	1.07954	1.04439	-3.25614	0.576259	0.591597	2.66168	0.596085	0.668007	12.0657	1.07679	0.947905	-11.9696
2	B.7 - Mental and substance use disorders	4.73202	5.79171	22.394	2.80768	4.61653	64.4251	1.99557	3.26124	63.4244	3.02988	3.96975	31.0199	3.68983	6.84096	85.4007	5.8152	11.4001	96.0404	4.45989	4.46667	0.151951	5.26451	6.3345	20.3247	4.24058	5.54298	30.7126	5.62263	5.19604	-7.58692	3.46304	5.28018	52.4724	4.40969	5.41443	22.7848	6.5988	7.81628	18.4502	1.79327	2.37332	32.3457	3.56603	6.09366	70.8808	4.60033	5.61625	22.0837
3	B.7.1 - Schizophrenia	0.0795899	0.204612	157.083	0.0726044	0.159583	119.797	0.0143312	0.0304271	112.314	0.0219859	0.0463947	111.02	0.0814432	0.192837	136.775	0.0913887	0.261368	185.996	0.039098	0.0739034	89.0206	0.135057	0.279584	107.013	0.109233	0.21022	92.4509	0.118909	0.235478	98.0316	0.114932	0.250969	118.362	0.0788162	0.175443	122.598	0.126016	0.252021	99.9909	0.0307934	0.073599	139.009	0.0876928	0.242279	176.282	0.120455	0.249837	107.412
3	B.7.2 - Alcohol use disorders	4.10109	4.60621	12.3168	2.37026	3.84681	62.295	1.50537	2.22146	47.569	2.3905	2.84207	18.8903	3.17063	5.77968	82.288	5.36245	10.4078	94.0857	3.9291	3.60036	-8.36678	4.67168	5.27059	12.82	3.66176	4.63048	26.4551	4.79225	4.00474	-16.4329	2.86304	4.23152	47.798	3.80166	4.35805	14.6354	5.95546	6.62961	11.3199	1.43404	1.72773	20.4802	3.03062	4.99334	64.7631	4.15532	4.79387	15.3671
3	B.7.3 - Drug use disorders	0.541807	0.961242	77.4141	0.352429	0.589153	67.1694	0.470003	0.998924	112.536	0.607622	1.0638	75.0759	0.428318	0.851094	98.7061	0.351123	0.711623	102.671	0.481531	0.780519	62.0913	0.448996	0.77232	72.0103	0.459811	0.689237	49.8957	0.696893	0.935022	34.1702	0.476413	0.784225	64.6103	0.518406	0.863239	66.5179	0.507732	0.920534	81.3032	0.319039	0.55557	74.1386	0.436522	0.836136	91.5451	0.315692	0.560166	77.4407
4	B.7.3.1 - Opioid use disorders	0.372169	0.449261	20.7142	0.270615	0.320406	18.3996	0.297884	0.486434	63.2965	0.493243	0.634583	28.6552	0.346577	0.573821	65.568	0.266103	0.413333	55.3286	0.385686	0.451102	16.961	0.293179	0.330892	12.8636	0.367967	0.433581	17.8316	0.518462	0.510729	-1.4914	0.341738	0.397912	16.4376	0.412779	0.529494	28.2754	0.395427	0.496365	25.5265	0.251556	0.333693	32.6512	0.336005	0.453668	35.0185	0.218663	0.2798	27.9593
4	B.7.3.2 - Cocaine use disorders	0.0165235	0.14083	752.304	0.0140805	0.101889	623.617	0.00937596	0.068628	631.957	0.0208611	0.168495	707.698	0.0126561	0.0996483	687.353	0.0145278	0.105024	622.916	0.0257246	0.153559	496.932	0.0249396	0.156544	527.693	0.0122391	0.0748531	511.591	0.031459	0.150586	378.674	0.018935	0.12253	547.105	0.0139696	0.0977481	599.723	0.0266008	0.217958	719.364	0.0106591	0.0721591	576.969	0.0241093	0.17603	630.134	0.0145541	0.089062	511.936
4	B.7.3.3 - Amphetamine use disorders	0.00309772	0.0294546	850.846	0.00213175	0.0239338	1022.73	0.00213363	0.0299146	1302.05	0.00666497	0.0639568	859.596	0.00161095	0.0196368	1118.96	0.00185707	0.0220393	1086.78	0.00464125	0.0475864	925.293	0.00230922	0.0215092	831.451	0.001945	0.0172552	787.157	0.00509198	0.0354103	595.412	0.00203272	0.0192221	845.633	0.00273278	0.0306523	1021.65	0.00185913	0.0198181	965.988	0.00173583	0.019939	1048.67	0.00303321	0.0379061	1149.7	0.00139233	0.0141523	916.447
4	B.7.3.5 - Other drug use disorders	0.150017	0.341696	127.772	0.0656024	0.142925	117.865	0.160609	0.413947	157.736	0.0868529	0.196765	126.55	0.0674733	0.157987	134.148	0.0686352	0.171227	149.475	0.0654789	0.128272	95.8983	0.128569	0.263375	104.851	0.0776603	0.163547	110.593	0.14188	0.238296	67.9562	0.113707	0.244561	115.08	0.0889241	0.205344	130.92	0.0838449	0.186393	122.307	0.0550875	0.129779	135.587	0.0733747	0.168532	129.687	0.0810819	0.177151	118.484
3	B.7.7 - Eating disorders	0.00953506	0.0196465	106.045	0.0123903	0.0209869	69.3821	0.00586312	0.0104322	77.9289	0.00977441	0.0174816	78.851	0.00943265	0.0173482	83.9164	0.0102355	0.0193972	89.5089	0.0101631	0.0118854	16.9471	0.00877407	0.0120092	36.8718	0.00978018	0.0130388	33.319	0.0145767	0.020801	42.7006	0.00865446	0.0134683	55.6226	0.0108085	0.0177001	63.7607	0.00959033	0.0141174	47.2045	0.00939947	0.0164144	74.6307	0.0111957	0.0219023	95.6306	0.00886164	0.0123759	39.6565
4	B.7.7.1 - Anorexia nervosa	0.00913351	0.0189198	107.148	0.0118876	0.0200384	68.5662	0.00548199	0.00962599	75.593	0.00929443	0.016584	78.4294	0.00901412	0.0165997	84.1522	0.00986082	0.0184856	87.4653	0.00921453	0.00988377	7.26295	0.00817945	0.0107912	31.9307	0.00921658	0.0120143	30.3556	0.014176	0.0201252	41.9667	0.00812632	0.0125584	54.54	0.0102494	0.0167533	63.4569	0.00901657	0.0131793	46.1678	0.00897589	0.0156569	74.4328	0.0107829	0.0211739	96.3651	0.00827311	0.0111364	34.6099
4	B.7.7.2 - Bulimia nervosa	0.000401551	0.0007267	80.9734	0.000502729	0.000948523	88.675	0.000381134	0.000806197	111.526	0.000479985	0.000897644	87.0149	0.000418523	0.000748481	78.8386	0.000374661	0.000911533	143.295	0.000948528	0.00200162	111.024	0.000594624	0.00121803	104.841	0.000563605	0.00102452	81.7794	0.000400687	0.000675822	68.6659	0.000528138	0.000909874	72.2797	0.000559168	0.000946837	69.3297	0.00057376	0.000938075	63.4962	0.000423575	0.000757455	78.8244	0.000412823	0.000728404	76.4449	0.000588529	0.00123943	110.597
2	B.8 - Diabetes, urogenital, blood, and endocrine diseases	62.5304	87.9763	40.6936	83.1097	103.856	24.9631	59.3112	84.3919	42.2867	64.719	86.3116	33.3636	75.0904	95.4146	27.0663	44.4088	74.776	68.381	59.3076	51.7827	-12.6878	55.7621	68.4157	22.6922	54.6624	65.8492	20.4652	86.2902	109.016	26.3368	61.4513	82.027	33.4829	54.1739	69.7821	28.8113	66.4007	66.0951	-0.460178	58.4206	84.1656	44.0683	66.5652	100.996	51.7252	54.6408	69.8396	27.8157
3	B.8.1 - Diabetes mellitus	29.224	42.5621	45.641	50.2945	68.0733	35.3493	27.1816	39.0401	43.6269	34.1663	43.7255	27.9783	44.2331	55.7436	26.0225	23.9598	43.1903	80.2617	33.441	24.3695	-27.127	28.6767	33.0246	15.1618	25.8727	30.7439	18.8275	49.628	69.4778	39.997	29.2631	42.215	44.2603	25.5113	31.7565	24.4802	32.8803	29.1985	-11.1975	26.4146	46.971	77.8225	40.893	64.3079	57.259	28.6759	37.3756	30.3378
3	B.8.2 - Acute glomerulonephritis	0.353716	0.075478	-78.6614	0.561808	0.0749884	-86.6523	0.205221	0.0653943	-68.1347	0.381749	0.0681959	-82.136	0.253876	0.0472105	-81.4041	0.323399	0.0640054	-80.2086	0.125157	0.026004	-79.2229	0.12918	0.0261963	-79.7211	0.154398	0.0326371	-78.8617	0.257495	0.072985	-71.6558	0.0782816	0.0209033	-73.2973	0.137287	0.0317186	-76.896	0.145525	0.030166	-79.2709	0.262546	0.0531693	-79.7486	0.198562	0.041953	-78.8716	0.237052	0.0483849	-79.5889
3	B.8.3 - Chronic kidney disease	25.0751	32.8448	30.9858	24.743	24.7059	-0.149854	25.0946	32.319	28.789	22.0449	28.3813	28.7433	21.5758	25.4043	17.7445	14.0084	20.8155	48.5932	18.1705	17.4305	-4.0723	18.6012	21.1306	13.5983	20.4943	22.8107	11.3027	26.6011	27.8464	4.68149	23.5846	26.438	12.0986	19.9663	23.2394	16.393	23.2488	21.2045	-8.79295	25.0672	25.8598	3.1618	19.2929	25.9558	34.5352	18.066	19.4524	7.67393
4	B.8.3.1 - Chronic kidney disease due to diabetes mellitus	11.7607	16.808	42.9174	11.2549	13.6514	21.2929	12.6547	17.5568	38.7378	11.5368	16.7144	44.8792	9.84809	14.6515	48.7752	6.47217	10.9988	69.9405	9.20344	10.0083	8.7455	8.46057	11.253	33.0053	10.7194	13.5317	26.2363	16.6774	18.3292	9.9046	11.5055	14.4433	25.5337	10.5629	13.6198	28.9397	10.6213	11.9186	12.2142	13.0231	15.7155	20.674	10.8974	16.4945	51.3617	8.29381	10.8256	30.5258
4	B.8.3.2 - Chronic kidney disease due to hypertension	9.71217	11.9311	22.8473	10.9884	9.5345	-13.2309	9.09485	11.0076	21.0308	8.09108	9.40196	16.2016	8.68634	8.95215	3.06	6.11315	8.60927	40.8319	7.03196	6.02851	-14.2698	8.58955	8.74967	1.86416	8.19784	8.16771	-0.367497	8.39071	8.25946	-1.56421	10.0773	10.3786	2.98981	7.65955	8.14669	6.35994	10.6388	8.38801	-21.1561	8.86351	8.02219	-9.4919	6.58391	7.97572	21.1397	8.06309	7.58228	-5.96311
4	B.8.3.3 - Chronic kidney disease due to glomerulonephritis	2.72375	2.93759	7.85082	2.17533	1.24735	-42.6595	2.49671	2.64638	5.99453	2.15729	1.95207	-9.5128	2.96849	1.73102	-41.6868	1.25074	0.992409	-20.6542	1.66842	1.13501	-31.9708	1.39386	0.953826	-31.5694	1.44063	0.962061	-33.2194	1.26292	0.996408	-21.1028	1.71741	1.29779	-24.4335	1.59533	1.29912	-18.567	1.93046	0.849793	-55.9797	2.90412	1.87121	-35.5671	1.63518	1.27904	-21.7801	1.63983	0.976671	-40.4408
4	B.8.3.4 - Chronic kidney disease due to other causes	0.878482	1.16801	32.9578	0.324414	0.272696	-15.9419	0.848313	1.10825	30.6412	0.259748	0.312904	20.4644	0.0728962	0.0696527	-4.44958	0.172346	0.215021	24.7611	0.266673	0.258684	-2.99578	0.157215	0.174132	10.7602	0.136476	0.149222	9.33902	0.270074	0.261329	-3.23834	0.284366	0.318314	11.9382	0.148519	0.173775	17.0049	0.0583037	0.0481566	-17.4039	0.276552	0.250961	-9.25366	0.176444	0.206536	17.0548	0.0692853	0.0678818	-2.02576
3	B.8.4 - Urinary diseases and male infertility	4.17278	6.13612	47.051	3.71105	4.70286	26.7258	3.52021	6.11918	73.83	4.90855	8.98269	83.001	5.11643	6.87304	34.3328	3.36867	5.30348	57.4355	4.17829	5.52111	32.138	4.7719	8.53045	78.7641	4.2406	6.37785	50.3998	5.00063	5.42234	8.43308	4.43417	6.37181	43.698	4.8188	7.88913	63.7157	5.72663	8.63144	50.7247	3.53655	5.66873	60.2897	3.33129	5.104	53.2139	4.07947	6.79118	66.4721
4	B.8.4.1 - Interstitial nephritis and urinary tract infections	3.20764	5.00038	55.8896	2.95557	3.87885	31.2389	2.94991	5.39793	82.9859	4.154	8.01117	92.8543	4.22604	5.9674	41.2054	2.68774	4.33373	61.2406	3.60617	4.94252	37.0574	4.16718	7.82978	87.8918	3.4405	5.48773	59.5039	3.68444	4.22732	14.7343	3.65805	5.46629	49.4319	4.08395	7.01572	71.7876	5.02712	7.98946	58.927	2.91637	4.81408	65.0708	2.79024	4.38104	57.013	3.38756	6.02028	77.7171
4	B.8.4.2 - Urolithiasis	0.107962	0.186114	72.389	0.104476	0.15522	48.5701	0.0571592	0.0793276	38.7836	0.125599	0.221887	76.663	0.0850553	0.131353	54.4325	0.0862045	0.164673	91.0256	0.117358	0.162236	38.2399	0.136733	0.220689	61.4011	0.130906	0.204676	56.353	0.194779	0.236366	21.3508	0.0944668	0.148215	56.8962	0.116424	0.194626	67.1706	0.0965729	0.13426	39.0243	0.102552	0.184778	80.1801	0.0702809	0.113218	61.0931	0.118997	0.185155	55.5969
4	B.8.4.5 - Other urinary diseases	0.857178	0.949626	10.7852	0.651012	0.668791	2.73089	0.513139	0.64193	25.0986	0.628945	0.749632	19.1888	0.805333	0.774289	-3.85472	0.59472	0.805074	35.3702	0.454765	0.416355	-8.4461	0.467996	0.47998	2.56075	0.669191	0.685441	2.42841	1.12141	0.95865	-14.5136	0.681654	0.757307	11.0985	0.618422	0.678784	9.76055	0.60293	0.507722	-15.7908	0.51763	0.669876	29.412	0.470768	0.60974	29.5205	0.572912	0.58575	2.24086
3	B.8.5 - Gynecological diseases	0.0513162	0.0580053	13.0351	0.136339	0.13733	0.726912	0.186066	0.225331	21.1024	0.132644	0.140601	5.99831	0.104445	0.111699	6.94476	0.0728721	0.0904896	24.1758	0.090972	0.0744759	-18.1331	0.11618	0.106464	-8.36276	0.100709	0.0908171	-9.82201	0.19472	0.224913	15.5057	0.0757549	0.0778844	2.81102	0.0763645	0.0747052	-2.17289	0.0880854	0.0734882	-16.5716	0.112174	0.11709	4.38289	0.0776109	0.0818685	5.48574	0.0740517	0.0651764	-11.9852
4	B.8.5.1 - Uterine fibroids	0.00721845	0.00772666	7.0404	0.0363149	0.0440549	21.3135	0.0130395	0.00943003	-27.6812	0.0378331	0.0473252	25.0894	0.0219611	0.029808	35.7307	0.0188097	0.0277433	47.4947	0.0235137	0.021193	-9.86968	0.0349893	0.0374359	6.99238	0.0212168	0.023561	11.049	0.0391596	0.0533919	36.3443	0.0168113	0.0211411	25.7552	0.0198111	0.0235559	18.9026	0.0158717	0.0161392	1.68575	0.0296656	0.0385113	29.818	0.0208723	0.026811	28.4528	0.0184608	0.019648	6.43059
4	B.8.5.2 - Polycystic ovarian syndrome	0.00352256	0.00161704	-54.0949	0.00338898	0.000648952	-80.8511	0.00866797	0.00319116	-63.1844	0.00272125	0.000508097	-81.3286	0.00285269	0.000612663	-78.5233	0.00222735	0.000556167	-75.0301	0.00239173	0.00025403	-89.3788	0.0029235	0.000444476	-84.7964	0.00306272	0.000513686	-83.2278	0.00203151	0.000753377	-62.9153	0.00247429	0.000463908	-81.2509	0.00251927	0.000457368	-81.8452	0.00289117	0.000464154	-83.9458	0.00248127	0.000500687	-79.8213	0.00284635	0.000580321	-79.6117	0.00261627	0.000406581	-84.4595
4	B.8.5.4 - Endometriosis	0.000110392	0.000182547	65.3623	0.00226049	0.00512142	126.563	0.000519157	0.000409547	-21.113	0.00365007	0.00711715	94.9867	0.000671529	0.00188022	179.99	0.00115178	0.00271461	135.689	0.00495464	0.00679509	37.1461	0.00274025	0.00608014	121.882	0.000715412	0.0015185	112.255	0.00140203	0.00379349	170.571	0.00225153	0.00498207	121.274	0.00117018	0.00267079	128.237	0.00136612	0.00263685	93.017	0.00221983	0.00535352	141.168	0.000410673	0.00121141	194.981	0.00173023	0.00326447	88.6726
4	B.8.5.5 - Genital prolapse	0.0251057	0.0299912	19.4599	0.0266913	0.0314154	17.699	0.13663	0.176078	28.8725	0.042097	0.0466583	10.8352	0.0161317	0.0192816	19.5257	0.0219299	0.0287488	31.0944	0.0146613	0.0137167	-6.44273	0.0209579	0.0209501	-0.0372869	0.0109722	0.0115349	5.12778	0.0378509	0.041914	10.7344	0.0200932	0.0217045	8.01925	0.0128475	0.0138292	7.6412	0.0153423	0.0149142	-2.78997	0.0319699	0.0334032	4.48333	0.0177585	0.0211258	18.9617	0.0146361	0.0141406	-3.3851
4	B.8.5.7 - Other gynecological diseases	0.0153591	0.0184878	20.3704	0.0676834	0.0560895	-17.1296	0.0272103	0.0362223	33.1198	0.0463428	0.0389919	-15.862	0.0628283	0.0601165	-4.31629	0.0287534	0.0307267	6.8625	0.0454506	0.0325171	-28.4562	0.0545689	0.0415534	-23.8514	0.0647416	0.053689	-17.0718	0.114276	0.12506	9.43675	0.0341246	0.0295928	-13.2801	0.0400165	0.0341919	-14.5554	0.0526142	0.0393338	-25.2411	0.0458374	0.0393217	-14.2147	0.0357232	0.0321399	-10.0306	0.0366083	0.0277168	-24.2882
3	B.8.6 - Hemoglobinopathies and hemolytic anemias	1.87727	1.68916	-10.0201	1.42836	1.07294	-24.8835	1.27334	1.25284	-1.60943	1.53548	1.2776	-16.7943	1.76669	1.51584	-14.1987	1.28185	1.16091	-9.43446	1.6826	1.10081	-34.5771	1.64521	1.19686	-27.2521	1.86163	1.30832	-29.7219	2.03559	1.44018	-29.2501	1.69759	1.35414	-20.2315	1.35817	1.08876	-19.8364	1.96308	1.32221	-32.646	1.41508	1.20094	-15.1331	1.31753	1.20463	-8.56869	1.5542	1.1135	-28.3554
4	B.8.6.1 - Thalassemias	0.0947013	0.0881011	-6.96952	0.113887	0.0657289	-42.286	0.0538524	0.0635818	18.0668	0.11135	0.0830056	-25.4552	0.121315	0.122326	0.833562	0.13493	0.0897758	-33.4648	0.0438619	0.0486597	10.9384	0.0922491	0.0747909	-18.9251	0.0869018	0.0752676	-13.3877	0.138721	0.0966576	-30.3223	0.0749074	0.0702061	-6.27614	0.0427504	0.0440404	3.01752	0.0526976	0.0431166	-18.181	0.0964299	0.0964892	0.0615416	0.0985537	0.0898625	-8.81876	0.0751627	0.0671055	-10.7198
4	B.8.6.2 - Sickle cell disorders	0.167996	0.20694	23.1819	0.158964	0.125093	-21.3072	0.0973223	0.140847	44.7223	0.0368345	0.118539	221.814	0.219348	0.273837	24.8411	0.100628	0.107409	6.73894	0.306291	0.300807	-1.79052	0.181843	0.213909	17.634	0.19135	0.209088	9.27008	0.250791	0.234791	-6.37981	0.131816	0.169949	28.929	0.179653	0.229113	27.5305	0.445059	0.459591	3.26529	0.0662775	0.0954164	43.9649	0.0388441	0.0732645	88.6116	0.0516279	0.0732379	41.8573
4	B.8.6.3 - G6PD deficiency	0.473452	0.620225	31.0007	0.254052	0.294927	16.0893	0.2268	0.323948	42.8342	0.298973	0.330482	10.5388	0.32129	0.415989	29.4747	0.228076	0.299162	31.1678	0.187706	0.150269	-19.9444	0.237914	0.239616	0.71529	0.270646	0.259029	-4.29263	0.409428	0.360471	-11.9573	0.286785	0.310706	8.34107	0.184065	0.1952	6.04972	0.210544	0.182222	-13.4517	0.267408	0.309097	15.5901	0.245678	0.32407	31.9085	0.221234	0.238351	7.73689
4	B.8.6.4 - Other hemoglobinopathies and hemolytic anemias	1.14112	0.773896	-32.1808	0.901459	0.587186	-34.8627	0.895363	0.724467	-19.0868	1.08832	0.745578	-31.4927	1.10473	0.703688	-36.3024	0.818212	0.664563	-18.7786	1.14474	0.601072	-47.4929	1.1332	0.668541	-41.0044	1.31273	0.764932	-41.7296	1.23665	0.748256	-39.4932	1.20408	0.803277	-33.2869	0.951699	0.620403	-34.811	1.25478	0.637281	-49.2116	0.984966	0.699933	-28.9384	0.934455	0.717438	-23.2239	1.20618	0.734807	-39.0796
3	B.8.7 - Endocrine, metabolic, blood, and immune disorders	1.77632	4.61066	159.563	2.23464	5.08914	127.738	1.85016	5.37	190.245	1.54935	3.73565	141.11	2.04009	5.71886	180.324	1.39381	4.15123	197.833	1.61905	3.26033	101.372	1.82171	4.4005	141.559	1.93805	4.48491	131.414	2.57262	4.53163	76.1485	2.31781	5.54922	139.417	2.30565	5.70186	147.299	2.34825	5.63472	139.955	1.61245	4.2948	166.352	1.45428	4.3	195.679	1.95409	4.99335	155.533
2	B.9 - Musculoskeletal disorders	1.37696	1.97816	43.6614	1.41056	1.75446	24.3801	1.0559	1.60519	52.021	2.03667	2.42501	19.0673	1.35007	1.81289	34.2809	1.37361	2.07043	50.729	2.13988	2.25026	5.15819	1.4101	1.68741	19.6664	1.58832	1.799	13.2643	1.601	2.01785	26.0366	1.62395	2.03931	25.5769	1.72286	2.14407	24.448	1.68756	2.01367	19.3246	1.64999	2.05814	24.7365	1.43373	2.00823	40.0701	1.5745	1.92413	22.206
3	B.9.1 - Rheumatoid arthritis	0.289834	0.349338	20.5304	0.190562	0.198862	4.35569	0.308207	0.383376	24.3892	0.443202	0.416916	-5.9309	0.291692	0.284058	-2.61725	0.290372	0.351793	21.1526	0.633956	0.501299	-20.9253	0.311708	0.283413	-9.07733	0.357714	0.319907	-10.5692	0.407012	0.401528	-1.34759	0.398737	0.398523	-0.0538415	0.393008	0.379494	-3.43854	0.47255	0.414861	-12.208	0.27369	0.267851	-2.13371	0.273437	0.314233	14.9197	0.448231	0.423004	-5.6282
3	B.9.5 - Other musculoskeletal disorders	1.08713	1.62882	49.8283	1.22	1.5556	27.5079	0.747694	1.22181	63.4111	1.59347	2.0081	26.0202	1.05838	1.52883	44.4501	1.08324	1.71864	58.6572	1.50592	1.74896	16.1387	1.09839	1.404	27.8234	1.23061	1.47909	20.1922	1.19399	1.61632	35.3714	1.22521	1.64078	33.9182	1.32986	1.76458	32.6892	1.21501	1.59881	31.5884	1.3763	1.79028	30.08	1.1603	1.694	45.9971	1.12626	1.50112	33.2835
2	B.10 - Other non-communicable diseases	10.0013	11.2155	12.1405	12.209	10.3563	-15.1743	8.93985	11.2572	25.9219	9.45291	10.3634	9.63171	10.9254	11.4639	4.92925	11.113	11.0923	-0.185936	8.70682	9.65149	10.8497	9.58634	10.1676	6.06356	9.12775	9.84881	7.89964	11.1865	10.469	-6.41408	9.11305	9.5486	4.7794	8.95554	10.132	13.1362	9.84589	10.4318	5.95049	9.5684	10.1535	6.11518	9.62106	10.0253	4.20144	8.69764	9.45603	8.71958
3	B.10.1 - Congenital anomalies	7.50149	7.83884	4.49716	9.16941	6.60868	-27.9269	6.04579	6.89602	14.0632	6.86034	6.85933	-0.0147845	7.80201	7.28622	-6.611	8.60969	7.00768	-18.6071	6.57401	7.04996	7.23988	6.8181	6.60584	-3.11329	6.82307	6.94659	1.81039	8.54077	7.28008	-14.7608	6.55644	6.19846	-5.46001	6.37789	6.66292	4.4691	6.79553	6.55811	-3.49378	7.24865	6.60784	-8.84029	7.51375	6.86431	-8.64336	6.73259	6.79193	0.881381
4	B.10.1.1 - Neural tube defects	0.968677	0.675418	-30.2742	1.12849	0.475854	-57.8328	0.680583	0.536051	-21.2365	0.722361	0.440607	-39.0047	0.761337	0.456788	-40.0019	1.10653	0.689419	-37.6951	0.467835	0.369918	-20.9299	0.735274	0.465425	-36.7005	0.413079	0.330539	-19.9816	0.836328	0.539516	-35.4899	0.742718	0.371129	-50.0309	0.513113	0.338228	-34.0832	0.613748	0.373526	-39.1401	0.776285	0.457824	-41.0238	0.702998	0.447742	-36.3096	0.668856	0.388259	-41.9518
4	B.10.1.2 - Congenital heart anomalies	3.88401	3.27403	-15.705	4.81146	2.66773	-44.5547	2.83799	2.53397	-10.7124	3.32662	2.73713	-17.7204	4.46153	3.17048	-28.9374	4.56557	2.80509	-38.56	3.48107	2.69026	-22.7173	3.62859	2.57927	-28.918	4.03844	3.16606	-21.6019	4.84932	3.36162	-30.6786	3.48497	2.44717	-29.7792	3.53212	2.78882	-21.0441	3.74527	2.75031	-26.5658	3.89907	2.72028	-30.2325	4.18654	3.03747	-27.4468	3.45033	2.59985	-24.6491
4	B.10.1.3 - Cleft lip and cleft palate	0.0449731	0.0329731	-26.6825	0.0790726	0.0291038	-63.1936	0.00914869	0.00757756	-17.1733	0.0363442	0.0206583	-43.1594	0.0229199	0.0129115	-43.6667	0.0305997	0.011087	-63.7675	0.0231695	0.0223248	-3.64571	0.0209699	0.0167543	-20.1029	0.0127533	0.0110855	-13.0769	0.0287248	0.0142423	-50.4183	0.0391236	0.0189555	-51.5497	0.0307446	0.0244266	-20.5499	0.0286235	0.0196477	-31.3579	0.0215667	0.0130515	-39.4833	0.0333757	0.0204724	-38.6607	0.0337371	0.026915	-20.2215
4	B.10.1.4 - Down syndrome	0.214147	0.271802	26.9236	0.279568	0.195272	-30.1522	0.221232	0.314793	42.291	0.199679	0.199559	-0.05985	0.214249	0.244809	14.2633	0.270823	0.265656	-1.90807	0.159404	0.232383	45.7827	0.234626	0.322979	37.6566	0.125324	0.176501	40.8355	0.20609	0.19734	-4.24535	0.245418	0.252041	2.69859	0.170004	0.23849	40.2847	0.210366	0.25912	23.1757	0.167714	0.185663	10.7023	0.248895	0.271723	9.17205	0.211402	0.291229	37.761
4	B.10.1.7 - Other chromosomal abnormalities	0.0442969	0.0769878	73.7995	0.0904013	0.116205	28.5439	0.0431946	0.133718	209.572	0.045746	0.0488569	6.80036	0.0614706	0.20639	235.755	0.0729361	0.115795	58.7623	0.0447844	0.230804	415.366	0.0547301	0.25114	358.87	0.0313928	0.13505	330.195	0.0652051	0.0720289	10.4651	0.0517394	0.137016	164.82	0.0353766	0.129315	265.539	0.0506233	0.248252	390.39	0.0462677	0.0796985	72.2551	0.05885	0.141086	139.738	0.0506278	0.275126	443.429
4	B.10.1.8 - Other congenital anomalies	2.34538	3.50763	49.5548	2.78042	3.12451	12.3757	2.25365	3.36991	49.5316	2.52959	3.41252	34.904	2.2805	3.19484	40.0938	2.56324	3.12064	21.7456	2.39774	3.50426	46.1484	2.14391	2.97026	38.5439	2.20208	3.12735	42.0185	2.5551	3.09534	21.1436	1.99247	2.97215	49.1686	2.09653	3.14365	49.9451	2.1469	2.90726	35.4164	2.33774	3.15132	34.8021	2.28309	2.94582	29.0275	2.31764	3.21055	38.5266
3	B.10.2 - Skin and subcutaneous diseases	2.33815	3.16993	35.5745	2.92132	3.65105	24.9794	2.38728	3.70533	55.2115	2.53681	3.42388	34.9682	3.04825	4.04888	32.8266	2.31189	3.86607	67.2252	2.06613	2.44155	18.1704	2.70078	3.45172	27.8045	2.22772	2.76042	23.9127	2.49524	3.0547	22.421	2.43282	3.18692	30.9966	2.49204	3.33556	33.8488	2.98661	3.72141	24.6029	2.22768	3.43134	54.032	2.02914	3.05735	50.6719	1.85455	2.4212	30.5543
4	B.10.2.3 - Cellulitis	0.182015	0.316145	73.692	0.19233	0.311193	61.802	0.140862	0.255735	81.5499	0.202852	0.376326	85.5176	0.193432	0.380417	96.6671	0.177967	0.343353	92.9304	0.247505	0.349388	41.1642	0.232681	0.426548	83.3189	0.176103	0.30226	71.6377	0.277383	0.345358	24.5059	0.161216	0.279292	73.2412	0.151743	0.269929	77.8851	0.139254	0.248912	78.7474	0.181444	0.350047	92.9226	0.122737	0.204322	66.4703	0.213254	0.377184	76.8706
4	B.10.2.4 - Pyoderma	1.64154	2.27507	38.5936	1.95374	2.39965	22.8238	1.50023	2.46626	64.3918	1.51599	2.12033	39.8651	1.64985	2.46878	49.6362	1.54007	2.44621	58.8378	1.10253	1.3875	25.8466	1.57074	1.99558	27.0478	1.28787	1.63771	27.1643	1.4668	1.89944	29.4949	1.57848	2.137	35.3836	1.30465	1.84882	41.7103	1.25314	1.86343	48.7007	1.45744	2.30719	58.3041	1.34141	1.92545	43.5391	1.00591	1.31766	30.9918
4	B.10.2.12 - Decubitus ulcer	0.377379	0.445481	18.0459	0.647781	0.826964	27.6611	0.647048	0.8699	34.4413	0.608803	0.71717	17.8001	1.09737	1.09504	-0.212668	0.491516	0.968243	96.9911	0.530961	0.541826	2.04632	0.689892	0.839594	21.6994	0.560622	0.636378	13.5129	0.583909	0.652679	11.7774	0.48019	0.568657	18.4233	0.870907	1.04431	19.9108	1.42232	1.45394	2.22268	0.445096	0.627097	40.8903	0.453232	0.809884	78.691	0.465776	0.57034	22.4495
4	B.10.2.13 - Other skin and subcutaneous diseases	0.137213	0.133235	-2.89918	0.127476	0.113242	-11.1662	0.0991361	0.113437	14.4258	0.209167	0.210051	0.423002	0.107588	0.104647	-2.73314	0.102342	0.108262	5.78523	0.185135	0.162843	-12.0408	0.20747	0.18999	-8.42545	0.203118	0.184071	-9.37727	0.167145	0.157225	-5.93491	0.212939	0.201967	-5.15282	0.16474	0.172501	4.71109	0.171891	0.155123	-9.75541	0.143696	0.147003	2.301	0.11176	0.117689	5.30485	0.169612	0.156013	-8.01799
3	B.10.5 - Sudden infant death syndrome	0.161661	0.206732	27.8802	0.118215	0.0965927	-18.2906	0.506777	0.655872	29.4201	0.0557586	0.0801736	43.7871	0.0751112	0.128805	71.4865	0.191369	0.218546	14.2013	0.066686	0.159978	139.897	0.0674617	0.110065	63.1517	0.0769689	0.141798	84.2271	0.150461	0.134179	-10.8218	0.123788	0.163226	31.8589	0.085613	0.133472	55.9011	0.0637483	0.152256	138.84	0.0920808	0.11435	24.184	0.0781671	0.103628	32.5724	0.110493	0.242905	119.838
1	C - Injuries	102.609	87.4713	-14.7527	131.512	108.741	-17.3145	84.3716	90.0721	6.75632	97.2999	84.5762	-13.0768	95.546	95.4228	-0.128915	95.4408	100.384	5.17911	95.0799	64.6492	-32.0054	120.078	100.375	-16.4086	124.151	96.7503	-22.0702	143.368	101.782	-29.0068	129.805	103.016	-20.6383	110.783	89.4211	-19.2829	87.2532	75.5086	-13.4603	96.9799	88.6032	-8.63758	94.0774	91.5514	-2.68503	98.5136	87.5659	-11.1129
2	C.1 - Transport injuries	32.4512	27.0673	-16.5908	50.8772	29.9481	-41.1366	31.1441	29.2486	-6.08634	32.1226	22.6587	-29.4618	32.6443	25.908	-20.6354	36.2902	34.1254	-5.96531	39.8809	19.431	-51.2775	42.9968	30.1014	-29.9917	51.2507	34.1743	-33.3194	54.5306	37.6574	-30.9427	48.6265	36.9802	-23.9505	40.1807	31.2581	-22.2061	32.9215	25.6925	-21.9583	35.5932	26.1955	-26.4031	36.5707	30.088	-17.7265	41.3476	31.5345	-23.7331
3	C.1.1 - Road injuries	31.5678	24.6247	-21.9943	50.4438	28.6984	-43.1082	29.9101	25.8513	-13.5702	31.3326	20.4769	-34.6469	32.4345	25.2274	-22.2204	35.9657	33.1305	-7.88297	39.6523	18.9125	-52.304	42.6635	29.1804	-31.6034	50.6991	32.6986	-35.5046	53.5977	36.2662	-32.3364	48.0369	35.4145	-26.2764	39.6195	29.6988	-25.0399	32.5476	24.5963	-24.4296	34.4324	24.8028	-27.9667	36.1338	28.5868	-20.8861	40.9429	30.2559	-26.1023
4	C.1.1.1 - Pedestrian road injuries	18.1525	12.7883	-29.5508	35.2992	17.3166	-50.9435	21.3548	17.1917	-19.4948	21.8041	11.667	-46.4918	11.4858	9.25204	-19.4481	24.1095	15.2185	-36.8777	21.8881	7.93941	-63.7272	25.3658	11.8936	-53.1114	25.0568	14.2795	-43.0115	26.887	14.1555	-47.3518	10.4124	10.5983	1.78554	22.2159	10.6739	-51.9536	17.4275	9.98017	-42.733	23.7055	13.6374	-42.4716	13.1687	13.4237	1.93671	26.1304	12.7048	-51.3793
4	C.1.1.2 - Cyclist road injuries	0.59338	0.963044	62.2982	0.645567	0.800871	24.0571	0.365983	0.712181	94.5939	0.369993	0.563926	52.4153	0.516961	0.713664	38.0498	0.679798	1.36012	100.077	0.816925	0.966843	18.3515	0.566388	0.789853	39.4545	1.01209	1.39507	37.8404	1.63063	1.64654	0.975998	1.52798	1.85203	21.208	1.19686	2.06359	72.4177	0.670734	0.983043	46.5622	0.521981	0.859538	64.6683	0.728329	0.897298	23.1996	0.865092	1.6057	85.6104
4	C.1.1.3 - Motorcyclist road injuries	2.97344	4.62612	55.5815	2.94942	4.86473	64.9383	1.39663	2.55104	82.6559	2.43572	3.98141	63.4589	5.37683	5.66409	5.34267	3.5776	8.94832	150.121	2.315	3.09739	33.7965	3.6136	7.10077	96.5013	3.98412	7.14518	79.3416	8.23814	11.3182	37.3881	7.71806	10.1462	31.4603	3.51247	7.72425	119.909	3.80756	4.9704	30.5402	3.03461	5.51491	81.7335	4.79677	7.24382	51.0144	3.0039	6.42088	113.752
4	C.1.1.4 - Motor vehicle road injuries	9.60784	5.61335	-41.5753	11.2812	5.08662	-54.9109	6.54706	4.79777	-26.7187	6.61082	3.95962	-40.1039	14.9218	9.18627	-38.4371	7.47134	7.13654	-4.48115	14.5236	6.6625	-54.1263	12.9991	9.05067	-30.3745	20.4171	9.28275	-54.5345	16.5333	8.46964	-48.7723	28.1056	12.0604	-57.0891	12.516	8.64123	-30.9583	10.518	8.28458	-21.234	7.05151	4.40483	-37.5336	17.2023	6.51617	-62.1203	10.8099	9.09142	-15.897
4	C.1.1.5 - Other road injuries	0.240635	0.633865	163.414	0.268394	0.629641	134.596	0.245669	0.598573	143.65	0.112002	0.30493	172.254	0.133169	0.411371	208.908	0.127458	0.467094	266.469	0.108696	0.246393	126.682	0.118716	0.345474	191.009	0.228946	0.596065	160.352	0.308637	0.676222	119.099	0.272819	0.75757	177.682	0.178356	0.595842	234.074	0.123865	0.378136	205.28	0.118815	0.386134	224.986	0.237693	0.505814	112.801	0.13366	0.433112	224.039
3	C.1.2 - Other transport injuries	0.883348	2.44259	176.514	0.433381	1.24964	188.348	1.234	3.39731	175.309	0.790024	2.18188	176.179	0.209722	0.680521	224.487	0.324512	0.994855	206.57	0.228691	0.518444	126.701	0.333319	0.920972	176.304	0.551586	1.47567	167.533	0.932886	1.39122	49.1304	0.58961	1.56573	165.553	0.561143	1.55926	177.872	0.37395	1.0962	193.14	1.16083	1.3927	19.9747	0.436927	1.50116	243.572	0.404696	1.27866	215.955
2	C.2 - Unintentional injuries	34.7533	24.2276	-30.2869	31.2326	19.9226	-36.2123	23.9435	20.2352	-15.4875	30.3111	22.8308	-24.6786	42.6239	27.0672	-36.4975	29.1535	22.2906	-23.5408	26.9015	19.5884	-27.1849	32.8877	24.9912	-24.0104	30.2265	22.3921	-25.919	39.9741	23.676	-40.7717	43.5995	27.4661	-37.0036	30.3378	22.5314	-25.7317	30.6345	19.9639	-34.832	27.7745	19.4034	-30.1396	25.2141	19.1526	-24.0402	28.3444	21.2109	-25.1672
3	C.2.1 - Falls	7.91943	7.71318	-2.60435	8.60423	7.96427	-7.43771	5.63132	6.02932	7.06765	8.56542	9.37155	9.41144	11.8271	9.73117	-17.7217	8.28537	9.00095	8.63661	12.5885	12.1661	-3.35567	13.6121	14.1964	4.29237	9.89735	10.8457	9.5814	9.92124	8.52246	-14.0988	12.4745	11.1998	-10.2185	8.9591	9.72551	8.55455	10.7966	9.40635	-12.8767	7.84555	7.57338	-3.46899	7.27957	7.30584	0.360861	10.7941	10.8693	0.696712
3	C.2.2 - Drowning	8.97688	5.58328	-37.8038	7.46998	4.20185	-43.7501	7.87679	6.32292	-19.7272	8.85247	5.45395	-38.3907	7.73534	4.89108	-36.7697	6.99659	4.5388	-35.1284	3.43796	1.46711	-57.3261	7.61414	3.91723	-48.5532	5.21182	3.02093	-42.0369	8.76809	3.83198	-56.2963	7.40938	4.10973	-44.5334	5.64502	3.31268	-41.3167	6.42724	3.24559	-49.5026	6.99592	3.83177	-45.2284	5.96187	4.0429	-32.1874	5.55625	3.14738	-43.3542
3	C.2.3 - Fire, heat, and hot substances	3.39351	1.58961	-53.1573	3.47032	1.23348	-64.4564	1.7712	1.01467	-42.7127	2.11975	1.01098	-52.3067	4.61444	1.83164	-60.3063	2.63716	1.14043	-56.7556	1.48123	0.638625	-56.8855	2.05167	0.934719	-54.441	2.21977	1.02931	-53.6297	2.26081	1.09147	-51.7222	2.60089	1.1953	-54.0426	2.67022	1.30208	-51.2368	2.76687	1.12934	-59.1833	1.71482	0.838498	-51.1028	2.50706	1.2141	-51.5728	2.06767	1.02084	-50.6285
3	C.2.4 - Poisonings	0.457536	0.26442	-42.2079	0.43988	0.186928	-57.5047	0.462707	0.310054	-32.9913	0.480766	0.244526	-49.1383	0.820707	0.396574	-51.679	0.531687	0.268502	-49.5	0.394597	0.181109	-54.1028	0.375182	0.191895	-48.853	0.552789	0.272515	-50.7018	0.782869	0.39841	-49.109	0.733264	0.353265	-51.8229	0.585659	0.310273	-47.0215	0.412091	0.212135	-48.5222	0.486635	0.243237	-50.0166	0.460924	0.255707	-44.5231	0.415137	0.214882	-48.2384
3	C.2.5 - Exposure to mechanical forces	4.30043	2.4235	-43.6451	2.23069	1.0869	-51.2752	2.0322	1.41341	-30.4492	2.87932	1.6189	-43.7749	7.46311	2.71413	-63.6328	2.43026	1.31297	-45.9743	1.38126	0.645361	-53.2774	2.25092	1.15739	-48.5814	2.67262	1.34366	-49.725	4.48059	2.1296	-52.4706	8.75618	3.6394	-58.4362	3.11317	1.61461	-48.136	2.11119	1.14709	-45.6661	3.44615	2.0382	-40.8559	2.32562	1.41349	-39.2209	2.0839	1.22831	-41.0571
4	C.2.5.1 - Unintentional firearm injuries	1.43718	0.652725	-54.5828	0.765003	0.346656	-54.6856	0.641061	0.341954	-46.6582	0.925917	0.403747	-56.3949	4.43854	1.36415	-69.2659	0.903524	0.441931	-51.0881	0.417255	0.144122	-65.4596	0.854318	0.340708	-60.1193	1.1035	0.449959	-59.2244	1.82373	0.831259	-54.4198	3.78739	1.14857	-69.6738	1.29447	0.521163	-59.7391	0.858002	0.375491	-56.2366	1.38904	0.677057	-51.2573	0.786421	0.405955	-48.3794	0.668144	0.299597	-55.1599
4	C.2.5.2 - Unintentional suffocation	0.450071	0.204681	-54.5224	0.358783	0.0886741	-75.2847	0.256172	0.169401	-33.872	0.213748	0.0926115	-56.6726	0.479648	0.192329	-59.9021	0.449312	0.14339	-68.0867	0.2332	0.125616	-46.1338	0.292739	0.134149	-54.1746	0.380087	0.181387	-52.2774	0.531143	0.192363	-63.7833	0.432316	0.163953	-62.0756	0.36095	0.189797	-47.4174	0.271682	0.131213	-51.7036	0.295264	0.111088	-62.3769	0.281838	0.108596	-61.4687	0.266755	0.151167	-43.331
4	C.2.5.3 - Other exposure to mechanical forces	2.41318	1.5661	-35.1025	1.1069	0.651567	-41.136	1.13497	0.902059	-20.5214	1.73966	1.12255	-35.4733	2.54492	1.15765	-54.5114	1.07743	0.727646	-32.4645	0.730806	0.375624	-48.6014	1.10386	0.682532	-38.1685	1.18903	0.712312	-40.0931	2.12571	1.10597	-47.9717	4.53647	2.32687	-48.7074	1.45775	0.903654	-38.0104	0.981507	0.640389	-34.7545	1.76184	1.25005	-29.0487	1.25736	0.898937	-28.5059	1.149	0.777547	-32.3284
3	C.2.6 - Adverse effects of medical treatment	3.14325	2.18038	-30.6329	2.98812	1.69197	-43.3768	2.30319	1.81473	-21.208	2.30953	1.52183	-34.1067	2.95803	2.22987	-24.6164	2.58714	1.93593	-25.1709	1.72061	0.966862	-43.8069	1.93865	1.19825	-38.1917	2.51482	1.56409	-37.8049	3.93526	2.26156	-42.5309	2.44531	1.56229	-36.1107	2.82537	1.89213	-33.0308	2.36813	1.59561	-32.6215	2.396	1.60445	-33.0363	2.24323	1.52688	-31.9339	2.27712	1.31295	-42.3416
3	C.2.7 - Animal contact	1.74403	1.02254	-41.3692	0.456083	0.25913	-43.1836	0.675765	0.49508	-26.7378	1.09248	0.655033	-40.0417	0.856961	0.535645	-37.4948	0.431455	0.294902	-31.6494	0.254555	0.135297	-46.8496	0.493418	0.288668	-41.4963	0.951374	0.52873	-44.4246	1.43012	0.773806	-45.8921	1.30083	0.734381	-43.5451	0.941354	0.564322	-40.0521	0.707064	0.389792	-44.8717	1.05929	0.63659	-39.904	0.483028	0.335401	-30.5628	0.407561	0.248379	-39.0572
4	C.2.7.1 - Venomous animal contact	1.51803	0.77588	-48.8889	0.317607	0.14261	-55.0985	0.571234	0.355835	-37.7077	1.00222	0.553136	-44.809	0.685727	0.371842	-45.7741	0.302005	0.167005	-44.7015	0.164984	0.0671266	-59.3132	0.365471	0.1724	-52.8279	0.752952	0.344318	-54.2709	1.18416	0.587209	-50.4112	0.939346	0.417443	-55.5603	0.731253	0.360486	-50.7029	0.563381	0.2611	-53.6548	0.92442	0.486672	-47.3538	0.379697	0.218651	-42.4144	0.288974	0.137719	-52.3421
4	C.2.7.2 - Non-venomous animal contact	0.226001	0.246657	9.13975	0.138476	0.11652	-15.8559	0.104531	0.139246	33.2101	0.0902608	0.101897	12.8916	0.171234	0.163804	-4.3394	0.12945	0.127898	-1.199	0.0895717	0.0681708	-23.8925	0.127948	0.116267	-9.12885	0.198422	0.184411	-7.06088	0.245958	0.186597	-24.1347	0.361481	0.316938	-12.3224	0.210102	0.203836	-2.98228	0.143683	0.128693	-10.4329	0.134869	0.149918	11.1584	0.103331	0.116751	12.9869	0.118588	0.110661	-6.6846
3	C.2.8 - Foreign body	1.95699	1.37271	-29.8561	1.76013	0.936031	-46.8203	1.25735	1.14254	-9.1311	1.60033	1.17473	-26.5947	3.42866	2.40393	-29.8872	1.95163	1.43516	-26.4634	4.04898	2.45431	-39.3844	2.6766	1.89968	-29.0262	2.83509	1.67095	-41.0619	2.54287	1.56347	-38.5155	4.49255	2.47879	-44.8243	3.23491	2.30823	-28.646	2.91077	1.5666	-46.1792	1.83325	1.13948	-37.8436	1.43272	1.05711	-26.2165	3.1658	1.96341	-37.9806
4	C.2.8.1 - Pulmonary aspiration and foreign body in airway	1.68132	1.22018	-27.4274	1.62451	0.866553	-46.6574	1.12518	1.04799	-6.86021	1.4236	1.07331	-24.6053	2.87969	2.07005	-28.1154	1.65293	1.24781	-24.5095	3.86658	2.35224	-39.165	2.3723	1.73208	-26.9874	2.43503	1.46091	-40.0044	2.12039	1.35593	-36.0526	4.11353	2.27517	-44.6907	2.88978	2.11319	-26.8736	2.47065	1.32967	-46.1814	1.62968	1.02161	-37.3122	1.20988	0.916741	-24.229	2.96371	1.84787	-37.6502
4	C.2.8.3 - Foreign body in other body part	0.27567	0.152531	-44.6691	0.135622	0.0694787	-48.7705	0.132166	0.0945456	-28.4643	0.176737	0.101414	-42.6184	0.548972	0.333876	-39.1816	0.298699	0.187357	-37.2755	0.182397	0.102077	-44.0361	0.304301	0.167607	-44.9206	0.400057	0.210035	-47.4987	0.422484	0.207538	-50.8767	0.379016	0.203626	-46.275	0.34512	0.19504	-43.4864	0.440124	0.236934	-46.1664	0.203571	0.117872	-42.0977	0.222837	0.140371	-37.0073	0.202087	0.115541	-42.8263
3	C.2.9 - Other unintentional injuries	2.12898	1.86536	-12.3822	3.18975	2.19516	-31.181	1.32053	1.47383	11.6083	2.00598	1.65147	-17.6726	1.77911	2.04345	14.8582	2.63132	2.15149	-18.2353	1.31502	0.856051	-34.9019	1.40132	1.07088	-23.5804	2.75115	1.94507	-29.3	5.13728	2.86408	-44.2491	2.57288	1.97311	-23.3113	1.65107	1.30036	-21.2415	1.40641	1.08565	-22.8067	1.60898	1.36889	-14.9219	2.02253	1.84136	-8.95729	1.20648	1.08779	-9.8374
3	C.2.10 - Environmental heat and cold exposure	0.732268	0.212614	-70.965	0.623431	0.166847	-73.2373	0.612419	0.21867	-64.294	0.405081	0.127801	-68.4505	1.14036	0.289737	-74.5924	0.670906	0.211414	-68.4883	0.278815	0.0775568	-72.1834	0.473673	0.136111	-71.2647	0.619763	0.171203	-72.3761	0.71499	0.239171	-66.549	0.813701	0.220046	-72.9574	0.711969	0.20118	-71.7432	0.72815	0.185729	-74.493	0.387891	0.128847	-66.7827	0.497528	0.159761	-67.8889	0.370409	0.117675	-68.2311
2	C.3 - Self-harm and interpersonal violence	35.0721	36.1764	3.14871	49.3482	58.8704	19.2958	29.284	40.5882	38.602	34.4237	39.0867	13.5459	20.2061	42.4477	110.073	29.8888	43.9678	47.1048	28.1166	25.6299	-8.8442	44.0576	45.2825	2.78022	42.1894	40.1839	-4.75361	48.5746	40.4483	-16.7294	36.9928	38.5694	4.26173	39.4363	35.6316	-9.64776	23.4405	29.8522	27.3529	33.3978	43.0043	28.7638	32.1804	42.3109	31.4804	28.5218	34.8205	22.0837
3	C.3.1 - Self-harm	7.12472	6.77794	-4.8673	4.7228	4.68087	-0.887865	6.05724	6.75746	11.56	6.48518	6.51699	0.490466	3.40004	5.81895	71.1437	6.87923	8.76269	27.379	5.46101	3.94403	-27.7785	5.73947	4.8716	-15.1211	11.404	7.58391	-33.4976	7.58534	6.02872	-20.5214	6.90895	6.79083	-1.70964	10.2417	8.64251	-15.6144	8.45493	7.47226	-11.6225	5.34991	4.87248	-8.92408	5.52836	6.20993	12.3285	9.65878	7.05357	-26.9724
3	C.3.2 - Interpersonal violence	27.9474	29.3985	5.19226	44.6254	54.1895	21.4319	23.2268	33.8308	45.6541	27.9385	32.5697	16.5764	16.8061	36.6287	117.949	23.0096	35.2052	53.0023	22.6556	21.6859	-4.28019	38.3181	40.4109	5.46157	30.7855	32.6	5.89415	40.9892	34.4196	-16.0277	30.0839	31.7785	5.63308	29.1946	26.9891	-7.5546	14.9856	22.3799	49.343	28.0479	38.1318	35.9525	26.652	36.1009	35.453	18.863	27.7669	47.2029
4	C.3.2.1 - Assault by firearm	10.1743	12.5659	23.5069	23.5376	42.2092	79.327	6.24328	12.0811	93.5064	12.4031	18.528	49.3812	9.25251	27.5235	197.471	9.52182	24.0519	152.597	12.9504	15.5394	19.9914	20.9644	30.8457	47.134	16.5436	21.539	30.1956	19.2161	20.297	5.62459	5.69218	18.0356	216.849	15.5431	15.5087	-0.221736	7.31596	15.5643	112.745	15.4727	24.871	60.7408	12.9968	26.7281	105.651	9.34429	18.919	102.466
4	C.3.2.2 - Assault by sharp object	11.8076	12.4526	5.4627	12.493	7.99189	-36.0292	10.6388	17.1033	60.7635	10.5334	10.8872	3.35831	3.28169	5.07526	54.6536	7.42176	7.36685	-0.739756	5.86095	3.96116	-32.4144	6.26672	4.67781	-25.3548	7.0892	7.02589	-0.893073	13.4763	10.1548	-24.647	8.72233	8.104	-7.08895	8.1665	8.22197	0.679235	3.09192	3.67202	18.7618	7.80736	9.77073	25.1477	9.26468	6.08037	-34.3704	5.5275	5.06582	-8.35247
4	C.3.2.3 - Assault by other means	5.96552	4.37996	-26.5788	8.59483	3.98841	-53.5953	6.34475	4.64639	-26.7679	5.00193	3.15458	-36.9328	4.27186	4.02993	-5.66344	6.06598	3.78643	-37.5792	3.8442	2.18533	-43.1527	11.087	4.88732	-55.9184	7.15268	4.0351	-43.5862	8.29679	3.96783	-52.1763	15.6694	5.63894	-64.013	5.48498	3.25844	-40.5934	4.57772	3.14361	-31.328	4.76783	3.49013	-26.7984	4.3905	3.29247	-25.0091	3.99124	3.78209	-5.24017
2	C.4 - Forces of nature, war, and legal intervention	0.332339	0	-100	0.0535205	0	-100	0	0	#DIV/0!	0.442447	0	-100	0.0718021	0	-100	0.108267	0	-100	0.18086	0	-100	0.136051	0	-100	0.483965	0	-100	0.288897	0	-100	0.586534	0	-100	0.828453	0	-100	0.256605	0	-100	0.214356	0	-100	0.112261	0	-100	0.299798	0	-100
3	C.4.1 - Exposure to forces of nature	0.332339	0	-100	0.0535205	0	-100	0	0	#DIV/0!	0.442447	0	-100	0.0718021	0	-100	0.108267	0	-100	0.18086	0	-100	0.136051	0	-100	0.483965	0	-100	0.288897	0	-100	0.586534	0	-100	0.828453	0	-100	0.256605	0	-100	0.214356	0	-100	0.112261	0	-100	0.299798	0	-100
3	C.4.2 - Collective violence and legal intervention	0	0	#DIV/0!	0	0	#DIV/0!	0	0	#DIV/0!	0	0	#DIV/0!	0	0	#DIV/0!	0	0	#DIV/0!	0	0	#DIV/0!	0	0	#DIV/0!	0	0	#DIV/0!	0	0	#DIV/0!	0	0	#DIV/0!	0	0	#DIV/0!	0	0	#DIV/0!	0	0	#DIV/0!	0	0	#DIV/0!	0	0	#DIV/0!
[truncated: 33 more columns]
