# Supplementary material for: Cause-specific mortality for 249 causes in Brazil and states during 1990–2015: a systematic analysis for the global burden of disease study 2015
Source: Popul Health Metr. 2017 Nov 22;15:39. doi: 10.1186/s12963-017-0156-y (PMC5700707; doi:10.1186/s12963-017-0156-y)
Supplement: Supplementary file 4 — Age-standardized mortality rates for 249 causes of death and percent change, males. Brazilian states, 1990 and 2015. Presents the age-standardized rates and percent change for Brazilian states, males, 1990 and 2015. (XLSX 272 kb) [file 12963_2017_156_MOESM4_ESM.xlsx]

## Sheet: Females
Additional file 4: Table - Age-standardized mortality rates for 249 causes of death and percent change, females. Brazilian states, 1990 and 2015.
Level	Cause of eath	Acre			Alagoas			Amapá			Amazonas			Bahia			Ceará			Distrito Federal			Espírito Santo			Goiás			Maranhão			Mato Grosso			Mato Grosso do Sul			Minas Gerais			Pará			Paraíba			Paraná
		1990	2015	% change	1990	2015	% change	1990	2015	% change	1990	2015	% change	1990	2015	% change	1990	2015	% change	1990	2015	% change	1990	2015	% change	1990	2015	% change	1990	2015	% change	1990	2015	% change	1990	2015	% change	1990	2015	% change	1990	2015	% change	1990	2015	% change	1990	2015	% change
0	All causes	819.325	674.188	-17.7141	1053.64	679.264	-35.5318	738.762	653.355	-11.5607	847.871	646.208	-23.7846	892.093	672.734	-24.5893	821.988	637.087	-22.4943	770.65	485.878	-36.9522	822.35	575.783	-29.9831	920.639	639.972	-30.4861	880.881	745.029	-15.4222	838.636	628.674	-25.0362	841.215	617.921	-26.5442	888.532	590.331	-33.5611	838.166	639.311	-23.725	831.025	654.662	-21.2223	894.346	619.447	-30.7374
1	A - Communicable, maternal, neonatal, and nutritional diseases	179.944	96.2437	-46.5147	258.151	79.2324	-69.3077	133.326	90.6529	-32.0068	162.523	85.8496	-47.177	188.177	84.6574	-55.0119	209.868	84.2628	-59.8497	121.365	62.821	-48.2381	114.922	60.9664	-46.9497	164.478	86.2193	-47.5799	204.467	89.6592	-56.1498	133.041	70.0938	-47.3143	123.779	75.3532	-39.123	149.325	79.22	-46.9479	171.992	85.1524	-50.4904	167.941	69.7695	-58.4559	106.819	63.0492	-40.9756
2	A.1 - HIV/AIDS and tuberculosis	11.7802	6.66382	-43.4318	8.01719	5.24139	-34.6231	10.7781	7.34541	-31.8485	11.2181	8.66063	-22.7975	9.05346	5.76755	-36.2945	8.18165	5.60022	-31.5514	3.83165	3.75374	-2.03325	5.0822	5.14035	1.14419	3.96141	3.88811	-1.85045	10.5719	8.21281	-22.3148	5.8153	5.43579	-6.52607	5.58055	5.47384	-1.91214	5.01361	4.41435	-11.9526	8.66098	7.0647	-18.4308	5.51473	4.55565	-17.3912	4.0561	4.37971	7.97827
3	A.1.1 - Tuberculosis	10.9709	3.97726	-63.7473	7.23279	2.36507	-67.3007	9.6229	3.71705	-61.3729	10.1017	3.53074	-65.048	8.133	2.7088	-66.6937	7.2537	2.72708	-62.4043	2.31365	0.564052	-75.6207	3.9299	1.19847	-69.5037	3.02713	0.937951	-69.0152	9.30511	3.46985	-62.7103	4.75003	1.58516	-66.6286	4.33751	1.3736	-68.3321	3.82179	1.0579	-72.3194	7.64803	2.57657	-66.3107	4.6694	1.93128	-58.6397	3.05537	0.869714	-71.5349
3	A.1.2 - HIV/AIDS	0.80923	2.68656	231.99	0.784396	2.87632	266.692	1.15516	3.62835	214.101	1.11638	5.12989	359.513	0.920455	3.05875	232.308	0.927942	2.87314	209.625	1.518	3.18969	110.125	1.1523	3.94187	242.088	0.934286	2.95016	215.766	1.26679	4.74296	274.406	1.06527	3.85064	261.471	1.24304	4.10024	229.857	1.19182	3.35646	181.626	1.01295	4.48813	343.073	0.845332	2.62438	210.455	1.00074	3.51	250.741
4	A.1.2.1 - HIV/AIDS - Tuberculosis	0.357627	0.512169	43.2131	0.330591	0.450101	36.1504	0.418291	0.422893	1.10007	0.452545	0.658484	45.5069	0.401564	0.560499	39.5789	0.39914	0.538875	35.0092	0.169471	0.113095	-33.2658	0.320539	0.312254	-2.58484	0.183556	0.182924	-0.344184	0.560569	0.782198	39.5363	0.305519	0.369072	20.8019	0.326325	0.368402	12.8941	0.321836	0.279013	-13.3058	0.405761	0.538348	32.6763	0.297042	0.398086	34.0168	0.231014	0.234749	1.61651
4	A.1.2.2 - HIV/AIDS resulting in other diseases	0.451603	2.17439	381.483	0.453806	2.42622	434.638	0.736866	3.20546	335.013	0.663831	4.47141	573.576	0.518891	2.49825	381.459	0.528803	2.33427	341.425	1.34853	3.07659	128.145	0.83176	3.62962	336.378	0.75073	2.76724	268.606	0.706225	3.96076	460.835	0.759751	3.48157	358.251	0.916712	3.73184	307.09	0.86998	3.07744	253.738	0.607193	3.94978	550.498	0.54829	2.22629	306.042	0.769722	3.27525	325.511
2	A.2 - Diarrhea, lower respiratory, and other common infectious diseases	100.463	53.5316	-46.7154	157.439	45.2864	-71.2356	76.4248	55.1269	-27.8679	93.4788	51.3691	-45.0473	103.159	41.1298	-60.1296	132.282	50.127	-62.1058	57.2639	33.6113	-41.3046	60.7688	35.7182	-41.2229	68.9158	45.6636	-33.7401	112.998	48.2861	-57.2683	72.7807	42.6213	-41.4387	74.4835	44.9225	-39.688	72.8286	46.2127	-36.5459	101.033	52.7119	-47.827	117.138	42.4305	-63.7774	63.3075	39.3449	-37.8512
3	A.2.1 - Diarrheal diseases	34.0035	6.38131	-81.2334	78.4861	6.55975	-91.6422	18.6595	4.25763	-77.1825	37.074	6.08922	-83.5755	45.7399	5.75688	-87.4139	58.9844	5.49816	-90.6786	9.673	1.83844	-80.9941	15.7103	2.57711	-83.596	13.5443	2.57631	-80.9787	47.6929	6.48354	-86.4056	18.2015	3.16262	-82.6244	15.7263	4.09625	-73.9528	15.5947	2.88934	-81.4723	41.5869	5.07144	-87.8052	52.3393	5.29943	-89.8749	15.6823	2.83955	-81.8933
3	A.2.2 - Intestinal infectious diseases	0.228362	0.05543	-75.7272	0.167365	0.033575	-79.9391	0.0586489	0.0513635	-12.4221	0.088553	0.029297	-66.9158	0.101079	0.0280196	-72.2795	0.164908	0.0344021	-79.1386	0.05735	0.0231409	-59.6497	0.0684416	0.0254363	-62.835	0.0809451	0.0288291	-64.3844	0.248934	0.0519183	-79.1437	0.0746061	0.0265211	-64.4518	0.0657469	0.0262583	-60.0616	0.0851362	0.0289179	-66.0334	0.109185	0.0313643	-71.2741	0.132014	0.0324664	-75.4068	0.0660435	0.0258309	-60.8881
4	A.2.2.1 - Typhoid fever	0.0401428	0.0197324	-50.8446	0.0434454	0.0199294	-54.1278	0.0387139	0.0195407	-49.5252	0.0423161	0.0201676	-52.3407	0.0423205	0.0200005	-52.7404	0.0421793	0.0199257	-52.7594	0.0415853	0.0190972	-54.0771	0.0424274	0.0196156	-53.7666	0.0423041	0.019675	-53.4915	0.0421994	0.0200417	-52.507	0.0422482	0.019334	-54.2372	0.0417107	0.0194804	-53.2964	0.0416959	0.0196222	-52.9398	0.0421182	0.0198752	-52.811	0.0436583	0.0201016	-53.9571	0.0424221	0.0195592	-53.8938
4	A.2.2.2 - Paratyphoid fever	0.000278147	0.000664476	138.894	0.000303413	0.000675069	122.492	0.000266745	0.000657707	146.568	0.000294726	0.000681437	131.21	0.000296097	0.00067806	129	0.000294894	0.000673836	128.501	0.000289396	0.000646583	123.425	0.000296485	0.000662351	123.401	0.000295673	0.000666357	125.369	0.000294385	0.000678932	130.627	0.000294227	0.000651747	121.512	0.000290174	0.000657856	126.711	0.000291152	0.000664869	128.358	0.00029381	0.000673686	129.293	0.000305643	0.000679302	122.254	0.000296836	0.0006627	123.255
4	A.2.2.3 - Other intestinal infectious diseases	0.187941	0.0350331	-81.3596	0.123616	0.0129706	-89.5074	0.0196683	0.031165	58.4533	0.0459421	0.00844802	-81.6116	0.0584623	0.00734103	-87.4431	0.122434	0.0138025	-88.7265	0.0154754	0.00339717	-78.0478	0.0257178	0.00515837	-79.9424	0.0383453	0.00848769	-77.8651	0.20644	0.0311976	-84.8878	0.0320637	0.0065354	-79.6174	0.0237461	0.00612002	-74.2273	0.0431492	0.00863085	-79.9976	0.0667727	0.0108155	-83.8026	0.0880496	0.0116855	-86.7285	0.0233245	0.00560897	-75.9525
3	A.2.3 - Lower respiratory infections	55.7144	45.161	-18.942	67.7033	37.2274	-45.0138	50.9139	49.1591	-3.44646	49.1025	43.9011	-10.5929	46.4893	33.0768	-28.8508	60.3891	42.6009	-29.456	43.2012	30.5217	-29.3499	38.4667	31.608	-17.8303	47.7769	41.2845	-13.589	52.6411	39.7407	-24.5064	47.9499	38.018	-20.7132	52.2119	39.2789	-24.7702	51.1544	41.7659	-18.3532	51.957	46.1076	-11.2581	54.4109	35.3981	-34.9431	42.6832	35.086	-17.7991
3	A.2.4 - Upper respiratory infections	0.0428548	0.0270451	-36.8914	0.073998	0.0316555	-57.2212	0.0341937	0.0237598	-30.5141	0.0360816	0.0208904	-42.1022	0.0510595	0.0270414	-47.0394	0.0532268	0.029199	-45.1422	0.0163305	0.00793906	-51.385	0.0287451	0.0157015	-45.3766	0.0386495	0.0205843	-46.7412	0.0650342	0.0378282	-41.8334	0.0308596	0.0180009	-41.6684	0.0344192	0.0194498	-43.4914	0.0357806	0.0182992	-48.8571	0.0485752	0.0274563	-43.4768	0.0571642	0.0304657	-46.7049	0.0317469	0.0173135	-45.464
3	A.2.5 - Otitis media	0.0383135	0.0232112	-39.4177	0.106284	0.0243337	-77.1052	0.108224	0.0344021	-68.2121	0.0390883	0.0179401	-54.1035	0.0662253	0.0294505	-55.5299	0.0536519	0.0212859	-60.3259	0.0382337	0.0169496	-55.6685	0.163243	0.0220628	-86.4846	0.128423	0.0238746	-81.4093	0.0505114	0.0244364	-51.622	0.0988773	0.0203451	-79.4239	0.201189	0.0278078	-86.1783	0.122675	0.0230777	-81.188	0.0407609	0.01917	-52.9696	0.0404318	0.0202943	-49.8062	0.141839	0.0264218	-81.3719
3	A.2.6 - Meningitis	4.20568	1.45104	-65.4982	5.70825	1.00038	-82.4749	2.4843	1.24059	-50.063	2.88554	1.03151	-64.2526	6.59478	1.75478	-73.3913	7.13735	1.47678	-79.3091	2.86129	1.05759	-63.0379	4.25374	1.25445	-70.5095	4.20981	1.35183	-67.8886	4.40334	1.3525	-69.2846	3.50978	1.07352	-69.4135	2.94395	1.1167	-62.068	3.6175	1.10789	-69.3742	3.7426	1.11191	-70.2905	5.22003	1.26332	-75.7986	3.04676	1.10203	-63.8294
4	A.2.6.1 - Pneumococcal meningitis	0.752071	0.242066	-67.8134	1.0391	0.158561	-84.7405	0.437764	0.202922	-53.6458	0.516334	0.166492	-67.755	1.19489	0.288294	-75.8726	1.28998	0.243841	-81.0973	0.501997	0.17639	-64.8624	0.758143	0.198508	-73.8165	0.745136	0.215323	-71.1029	0.795571	0.220022	-72.3441	0.62332	0.165005	-73.5281	0.517911	0.172771	-66.6409	0.640643	0.175416	-72.6188	0.674377	0.182549	-72.9307	0.934518	0.202253	-78.3575	0.536536	0.174284	-67.5168
4	A.2.6.2 - H influenzae type B meningitis	0.530088	0.0794455	-85.0128	0.746071	0.0443407	-94.0568	0.27896	0.0475164	-82.9666	0.329755	0.0408299	-87.6181	0.822288	0.0757238	-90.7911	0.964474	0.0685817	-92.8892	0.286733	0.0320218	-88.8322	0.489007	0.0482992	-90.123	0.464497	0.0507049	-89.0839	0.579783	0.0661733	-88.5865	0.400462	0.0394334	-90.153	0.30625	0.0356413	-88.362	0.402528	0.0394553	-90.1981	0.45381	0.0434483	-90.4259	0.674427	0.0522354	-92.2548	0.323392	0.0405751	-87.4533
4	A.2.6.3 - Meningococcal meningitis	1.37744	0.514157	-62.6731	1.89067	0.356492	-81.1446	0.802477	0.443257	-44.7639	0.941492	0.368888	-60.8188	2.1726	0.630696	-70.9704	2.35621	0.52765	-77.606	0.91754	0.380575	-58.5223	1.38263	0.44905	-67.5222	1.36203	0.48109	-64.6784	1.45386	0.483171	-66.7664	1.13849	0.380632	-66.567	0.946302	0.397603	-57.9835	1.16903	0.396707	-66.0652	1.22841	0.397752	-67.6206	1.70848	0.451431	-73.577	0.981851	0.39425	-59.8462
4	A.2.6.4 - Other meningitis	1.54608	0.615366	-60.1982	2.03242	0.440985	-78.3024	0.965103	0.546892	-43.3332	1.09796	0.455297	-58.5326	2.405	0.760068	-68.3964	2.52668	0.636707	-74.8006	1.15502	0.468607	-59.4286	1.62396	0.558591	-65.6031	1.63815	0.604714	-63.0856	1.57412	0.583134	-62.955	1.3475	0.488449	-63.7516	1.17349	0.510687	-56.4814	1.40531	0.496312	-64.683	1.38601	0.48816	-64.7794	1.90261	0.5574	-70.7034	1.20498	0.49292	-59.0931
3	A.2.7 - Encephalitis	0.296832	0.173829	-41.4386	0.530564	0.188586	-64.4556	0.363843	0.221461	-39.1329	0.20349	0.117131	-42.4391	0.53987	0.25935	-51.9606	0.569251	0.23507	-58.7053	0.177364	0.0949032	-46.4925	0.210895	0.117733	-44.1743	0.477299	0.237221	-50.2993	0.476915	0.28484	-40.2745	0.307761	0.164683	-46.4899	0.392224	0.219886	-43.9385	0.603625	0.290836	-51.8184	0.375966	0.188313	-49.9122	0.322371	0.157266	-51.2158	0.272496	0.159995	-41.2851
3	A.2.8 - Diphtheria	0.027616	0.00278162	-89.9275	0.0260473	0.00202781	-92.2149	0.0145974	0.00175065	-88.0071	0.024613	0.00188599	-92.3374	0.0188582	0.00219536	-88.3586	0.0523246	0.00248842	-95.2443	0.00254859	0.000816834	-67.9496	0.00456356	0.00121935	-73.2808	0.00630238	0.00133731	-78.7809	0.0474807	0.00330921	-93.0304	0.00521907	0.00111432	-78.6492	0.00451824	0.00116093	-74.3058	0.00350986	0.0010814	-69.1898	0.00652084	0.00136928	-79.0015	0.0387139	0.00247779	-93.5997	0.00281285	0.00101335	-63.9743
3	A.2.9 - Whooping cough	1.65938	0.126127	-92.3991	1.8645	0.115903	-93.7837	1.23624	0.06729	-94.5569	1.5077	0.0766771	-94.9143	1.56318	0.0976789	-93.7513	2.25716	0.130339	-94.2255	0.315411	0.00893059	-97.1686	0.676135	0.0258797	-96.1724	0.999204	0.0483217	-95.164	2.49463	0.159639	-93.6007	0.662758	0.0278785	-95.7936	0.817544	0.0337708	-95.8692	0.581244	0.0250448	-95.6912	1.01744	0.0497196	-95.1133	2.25197	0.14237	-93.678	0.447248	0.0223916	-94.9935
3	A.2.10 - Tetanus	1.71117	0.0942937	-94.4895	1.50453	0.0726684	-95.17	0.430945	0.0368718	-91.444	0.984812	0.0529939	-94.6189	1.12357	0.0682218	-93.9281	1.15383	0.0679942	-94.1071	0.134315	0.0155873	-88.395	0.780558	0.0449605	-94.24	1.143	0.0623512	-94.5449	1.17595	0.107711	-90.8405	1.57541	0.0824625	-94.7657	1.35642	0.0745406	-94.5046	0.528198	0.0349476	-93.3836	1.3035	0.0748149	-94.2605	0.61819	0.0513893	-91.6871	0.559998	0.038257	-93.1684
3	A.2.11 - Measles	2.21725	0.00810831	-99.6343	0.934974	0.00466159	-99.5014	1.79797	0.00493208	-99.7257	1.20314	0.00306441	-99.7453	0.538179	0.00237437	-99.5588	1.14385	0.00439483	-99.6158	0.458487	0.000662193	-99.8556	0.0958163	0.000207493	-99.7834	0.189623	0.000442142	-99.7668	3.37093	0.0137205	-99.593	0.0183586	4.20329e-05	-99.771	0.405423	0.000889726	-99.7805	0.197051	0.000505662	-99.7434	0.504215	0.00145155	-99.7121	1.37375	0.00641966	-99.5327	0.0325173	7.80513e-05	-99.76
3	A.2.12 - Varicella and herpes zoster	0.318163	0.0274459	-91.3736	0.333061	0.0254107	-92.3706	0.322475	0.027658	-91.4232	0.329292	0.0274334	-91.669	0.332736	0.0270004	-91.8854	0.322422	0.0260001	-91.936	0.328453	0.0247017	-92.4794	0.309733	0.0254426	-91.7857	0.321254	0.0279197	-91.3091	0.330381	0.0259254	-92.1529	0.345607	0.0261602	-92.4306	0.32391	0.026852	-91.7101	0.30476	0.0268839	-91.1787	0.340156	0.0272247	-91.9964	0.333312	0.0265565	-92.0325	0.340568	0.0260135	-92.3617
2	A.3 - Neglected tropical diseases and malaria	10.3692	1.69068	-83.6952	5.65029	3.15541	-44.155	6.1785	1.88668	-69.4639	2.19199	0.838402	-61.7516	9.56947	5.75816	-39.8278	2.22969	1.52242	-31.7204	28.7626	9.37444	-67.4076	1.85045	1.02728	-44.4851	56.1561	16.4905	-70.6346	2.68379	1.42835	-46.7787	6.78403	2.82817	-58.3113	4.76826	2.51069	-47.3457	20.422	6.93843	-66.0247	5.74974	1.31028	-77.2115	3.03299	1.51872	-49.9265	6.91166	2.6255	-62.0135
3	A.3.1 - Malaria	9.25342	0.686393	-92.5823	0.0205599	0.0153536	-25.3227	5.09348	0.469326	-90.7857	1.38667	0.106846	-92.2948	0.019526	0.015798	-19.0928	0.0164595	0.0133713	-18.7624	0.0382822	0.0119205	-68.8614	0.0260284	0.0137331	-47.238	0.291305	0.0261629	-91.0187	0.568918	0.0467828	-91.7769	2.26242	0.157725	-93.0285	0.0908352	0.0179767	-80.2096	0.0194833	0.0151574	-22.2034	3.63954	0.223701	-93.8536	0.0181813	0.0148938	-18.0819	0.0221123	0.0137329	-37.8947
3	A.3.2 - Chagas disease	0.847762	0.438009	-48.3335	3.89355	2.41139	-38.0671	0.682899	0.36095	-47.1445	0.324488	0.143553	-55.7602	8.09867	5.10247	-36.9962	0.972533	0.560905	-42.3254	27.6183	9.00672	-67.3885	0.526579	0.207714	-60.5541	54.6779	15.7028	-71.2812	0.500412	0.316582	-36.7357	4.15391	1.91168	-53.9789	4.24024	1.76383	-58.4026	18.7492	6.3136	-66.3259	0.814831	0.369034	-54.7104	1.75376	0.90636	-48.3191	5.49686	2.08763	-62.0214
3	A.3.3 - Leishmaniasis	0	0	#DIV/0!	0.145099	0.134125	-7.56345	0.16969	0.211779	24.8034	0.191112	0.221868	16.0933	0.1263	0.129862	2.82058	0.272086	0.250879	-7.79432	0.0779067	0.0906988	16.4198	0.189985	0.214338	12.8184	0.0776357	0.0876373	12.8828	0.247918	0.231596	-6.58397	0.0836245	0.0929952	11.2057	0.214691	0.234323	9.14403	0.215093	0.236516	9.95969	0.183042	0.172259	-5.89109	0.136088	0.129355	-4.94719	0.196125	0.218219	11.2651
4	A.3.3.1 - Visceral leishmaniasis	0	0	#DIV/0!	0.145099	0.134125	-7.56345	0.16969	0.211779	24.8034	0.191112	0.221868	16.0933	0.1263	0.129862	2.82058	0.272086	0.250879	-7.79432	0.0779067	0.0906988	16.4198	0.189985	0.214338	12.8184	0.0776357	0.0876373	12.8828	0.247918	0.231596	-6.58397	0.0836245	0.0929952	11.2057	0.214691	0.234323	9.14403	0.215093	0.236516	9.95969	0.183042	0.172259	-5.89109	0.136088	0.129355	-4.94719	0.196125	0.218219	11.2651
3	A.3.4 - African trypanosomiasis	0	0	#DIV/0!	0	0	#DIV/0!	0	0	#DIV/0!	0	0	#DIV/0!	0	0	#DIV/0!	0	0	#DIV/0!	0	0	#DIV/0!	0	0	#DIV/0!	0	0	#DIV/0!	0	0	#DIV/0!	0	0	#DIV/0!	0	0	#DIV/0!	0	0	#DIV/0!	0	0	#DIV/0!	0	0	#DIV/0!	0	0	#DIV/0!
3	A.3.5 - Schistosomiasis	0	0	#DIV/0!	1.06077	0.140787	-86.7279	0	0	#DIV/0!	0	0	#DIV/0!	1.00135	0.148101	-85.2099	0.595084	0.104466	-82.4451	0.831542	0.08516	-89.7588	0.817884	0.105239	-87.1328	0.765625	0.0956707	-87.5042	0.874304	0.154152	-82.3686	0	0	#DIV/0!	0	0	#DIV/0!	1.19221	0.142128	-88.0786	0.771583	0.114111	-85.2109	0.822199	0.129569	-84.2411	0.956013	0.116746	-87.7883
3	A.3.6 - Cysticercosis	0.100809	0.0158421	-84.285	0.137882	0.0169899	-87.6779	0.0910812	0.0153297	-83.1692	0.113946	0.0154042	-86.4812	0.114335	0.0159963	-86.0093	0.0951205	0.0149297	-84.3044	0.102661	0.00977724	-90.4762	0.11555	0.0135913	-88.2377	0.131131	0.0146831	-88.8028	0.108528	0.0183466	-83.095	0.113893	0.0146695	-87.1199	0.11675	0.0145053	-87.5758	0.125345	0.0138689	-88.9354	0.108851	0.0150513	-86.1727	0.111098	0.0159043	-85.6844	0.121275	0.0137878	-88.6309
3	A.3.7 - Cystic echinococcosis	0.0123946	0.00290084	-76.596	0.0173665	0.00302363	-82.5893	0.0103617	0.00268291	-74.1074	0.0132434	0.00273665	-79.3357	0.0148823	0.00294506	-80.2111	0.012745	0.00276916	-78.2726	0.010855	0.0017532	-83.849	0.0128461	0.00237637	-81.5013	0.0144816	0.00259166	-82.1038	0.015582	0.00356489	-77.1217	0.0128742	0.00257902	-79.9675	0.0124298	0.00249874	-79.8972	0.0138686	0.00241448	-82.5903	0.0125936	0.00264985	-78.9587	0.0136387	0.00283661	-79.2017	0.0130196	0.00242139	-81.402
3	A.3.11 - Dengue	0.0204255	0.441838	2063.17	0.0299798	0.338086	1027.71	0.0180677	0.701527	3782.78	0.0194048	0.284353	1365.37	0.0215206	0.251762	1069.86	0.0249447	0.493067	1876.64	0.014706	0.116734	693.786	0.0233827	0.375547	1506.09	0.0240492	0.493594	1952.44	0.0678005	0.528072	678.862	0.0212142	0.554855	2515.49	0.019443	0.420143	2060.9	0.020809	0.16003	669.042	0.0211533	0.331036	1464.94	0.0214809	0.230368	972.433	0.0163535	0.0930693	469.11
3	A.3.12 - Yellow fever	0.0159331	0.00427129	-73.1924	0	0	#DIV/0!	0.0133155	0.00417717	-68.6293	0.0195005	0.00313791	-83.9085	0.00517926	0.00209483	-59.5535	0	0	#DIV/0!	0.0088508	0.0016397	-81.474	0.00444165	0.00225025	-49.3374	0.0170863	0.00214177	-87.465	0.0277105	0.00280102	-89.8919	0.00673763	0.0020153	-70.0889	0.00954518	0.0023779	-75.0879	0.00450149	0.00166246	-63.0688	0.0123528	0.00223027	-81.9453	0	0	#DIV/0!	0.00385142	0.00177196	-53.992
3	A.3.13 - Rabies	0.0013236	0.000166445	-87.4247	0.0937522	0.00153497	-98.3627	0.000662728	0.000122052	-81.5835	0.0467476	0.00120679	-97.4185	0.0231223	0.000650417	-97.1871	0.0751299	0.00178112	-97.6293	0.000194834	6.20905e-05	-68.1316	0.0199616	0.000520514	-97.3924	0.0795141	0.00170091	-97.8609	0.0607222	0.00437393	-92.7968	0.0113145	0.00035791	-96.8367	0.000425615	0.000103368	-75.7131	0.0108288	0.00034659	-96.7994	0.0724302	0.00168113	-97.679	0.02065	0.000584978	-97.1672	0.000185953	8.63473e-05	-53.565
3	A.3.14 - Intestinal nematode infections	0.017958	0.0101158	-43.6699	0.0418466	0.00834092	-80.0679	0.0105164	0.00804833	-23.4686	0.0183188	0.00656351	-64.1707	0.0257378	0.0107809	-58.1127	0.0336136	0.00962104	-71.3776	0.00633181	0.00363711	-42.5581	0.0137718	0.00791027	-42.5617	0.012426	0.00638884	-48.585	0.0313358	0.0105264	-66.4078	0.0152924	0.00823402	-46.1563	0.0120347	0.00596323	-50.4496	0.0137685	0.00691651	-49.7656	0.021104	0.00811389	-61.5528	0.0216132	0.00802389	-62.8751	0.0108782	0.00672614	-38.1688
4	A.3.14.1 - Ascariasis	0.017958	0.0101158	-43.6699	0.0418466	0.00834092	-80.0679	0.0105164	0.00804833	-23.4686	0.0183188	0.00656351	-64.1707	0.0257378	0.0107809	-58.1127	0.0336136	0.00962104	-71.3776	0.00633181	0.00363711	-42.5581	0.0137718	0.00791027	-42.5617	0.012426	0.00638884	-48.585	0.0313358	0.0105264	-66.4078	0.0152924	0.00823402	-46.1563	0.0120347	0.00596323	-50.4496	0.0137685	0.00691651	-49.7656	0.021104	0.00811389	-61.5528	0.0216132	0.00802389	-62.8751	0.0108782	0.00672614	-38.1688
3	A.3.17 - Ebola	0	0	#DIV/0!	0	0	#DIV/0!	0	0	#DIV/0!	0	0	#DIV/0!	0	0	#DIV/0!	0	0	#DIV/0!	0	0	#DIV/0!	0	0	#DIV/0!	0	0	#DIV/0!	0	0	#DIV/0!	0	0	#DIV/0!	0	0	#DIV/0!	0	0	#DIV/0!	0	0	#DIV/0!	0	0	#DIV/0!	0	0	#DIV/0!
3	A.3.19 - Other neglected tropical diseases	0.099182	0.0911448	-8.10348	0.209488	0.0857769	-59.054	0.0884342	0.112735	27.479	0.0585614	0.0527329	-9.95287	0.118845	0.077703	-34.6182	0.13197	0.0706325	-46.4784	0.0530393	0.0463319	-12.646	0.100023	0.0840572	-15.9618	0.0649881	0.057043	-12.2254	0.180555	0.111549	-38.2186	0.102752	0.083066	-19.1591	0.0518606	0.048969	-5.57571	0.0569404	0.0457903	-19.582	0.0922574	0.0704101	-23.6808	0.114282	0.0808268	-29.2743	0.0749949	0.0713137	-4.90861
2	A.4 - Maternal disorders	0.408524	1.84841	352.462	6.54643	1.9598	-70.063	1.8559	1.02237	-44.9124	7.12167	2.8969	-59.3228	6.48123	2.43002	-62.5068	4.07824	2.18284	-46.4759	2.63098	0.720547	-72.613	3.88815	1.44425	-62.8551	0.574695	1.24573	116.763	9.56623	4.16904	-56.4192	5.62451	1.74384	-68.9956	4.22217	2.02342	-52.0763	5.28385	1.31379	-75.1358	6.9595	2.57525	-62.9966	0.64546	1.68154	160.518	1.03377	1.38028	33.519
3	A.4.1 - Maternal hemorrhage	0.0508944	0.16442	223.061	1.44212	0.394686	-72.6315	0.256256	0.11651	-54.5337	1.51858	0.484048	-68.1251	1.24135	0.389578	-68.6166	0.636442	0.300536	-52.7787	0.307452	0.0725342	-76.408	0.570058	0.186281	-67.3224	0.0858799	0.166331	93.6786	1.6823	0.720038	-57.1991	0.994654	0.264162	-73.4419	0.652463	0.269721	-58.6611	0.898766	0.214023	-76.187	1.68222	0.500276	-70.261	0.124328	0.289245	132.646	0.166597	0.174661	4.84021
3	A.4.2 - Maternal sepsis and other maternal infections	0.041637	0.15899	281.848	1.05551	0.28338	-73.1523	0.206109	0.0871661	-57.7088	1.22112	0.450054	-63.1442	0.913718	0.271284	-70.3099	0.4965	0.236875	-52.2911	0.363869	0.0810843	-77.7161	0.559186	0.173908	-68.8998	0.0810023	0.153332	89.2934	1.27344	0.559003	-56.103	0.757688	0.193368	-74.4792	0.397155	0.161315	-59.3824	0.913079	0.192535	-78.9137	1.04635	0.361569	-65.4449	0.0936316	0.228214	143.736	0.115469	0.147025	27.3283
3	A.4.3 - Maternal hypertensive disorders	0.0636079	0.246879	288.126	1.75756	0.470241	-73.2447	0.324574	0.19119	-41.0951	1.65849	0.61191	-63.1045	1.35758	0.40143	-70.4304	1.0911	0.520322	-52.312	0.59359	0.144448	-75.6654	0.976879	0.323518	-66.8825	0.139334	0.286197	105.403	2.25707	1.00532	-55.4591	1.2435	0.361251	-70.9489	0.921948	0.378883	-58.9041	1.35354	0.278248	-79.443	1.82366	0.620251	-65.9887	0.177258	0.447025	152.189	0.219193	0.238043	8.59983
3	A.4.4 - Maternal obstructed labor and uterine rupture	0.00558396	0.0248413	344.868	0.205713	0.0544814	-73.5158	0.0486053	0.0187312	-61.4627	0.208151	0.0756817	-63.641	0.137213	0.0477805	-65.1779	0.107603	0.0503161	-53.2392	0.0343838	0.00966857	-71.8805	0.102868	0.0346836	-66.2834	0.0113612	0.0218234	92.0859	0.213932	0.0816153	-61.8499	0.0700823	0.0229283	-67.2838	0.0581252	0.0271809	-53.2374	0.0849118	0.0241946	-71.5062	0.194733	0.0666072	-65.7955	0.0220723	0.0519108	135.185	0.0197056	0.0253147	28.464
3	A.4.5 - Maternal abortion, miscarriage, and ectopic pregnancy	0.143406	0.532528	271.344	0.962661	0.258334	-73.1646	0.557471	0.304501	-45.3781	1.11097	0.385055	-65.3408	1.19277	0.307231	-74.2422	0.522214	0.23205	-55.5641	0.586962	0.12826	-78.1485	0.711317	0.217444	-69.4307	0.0974835	0.169944	74.3312	1.34357	0.483188	-64.037	1.06757	0.26449	-75.2251	0.72848	0.270755	-62.8329	0.960367	0.208553	-78.284	1.01786	0.338915	-66.7031	0.10451	0.239121	128.802	0.112148	0.124908	11.3786
3	A.4.6 - Indirect maternal deaths	0.0175784	0.332739	1792.88	0.252742	0.16288	-35.5547	0.160962	0.0922616	-42.6812	0.692061	0.522028	-24.5691	0.831291	0.594942	-28.4315	0.672224	0.438053	-34.8353	0.520229	0.198631	-61.8186	0.47056	0.275146	-41.5281	0.0905763	0.27221	200.531	1.09544	0.557031	-49.1502	0.66823	0.322314	-51.766	0.745845	0.469681	-37.027	0.537363	0.204773	-61.8929	0.422994	0.310303	-26.6414	0.0347713	0.154251	343.616	0.21734	0.331482	52.5173
3	A.4.7 - Late maternal deaths	0.00614437	0.0447857	628.89	0.097102	0.032575	-66.4528	0.0705994	0.0814208	15.3279	0.100688	0.0386404	-61.6236	0.182561	0.110357	-39.5506	0.194365	0.129102	-33.5775	0.0428601	0.0197003	-54.0357	0.141375	0.0706837	-50.0026	0.00919036	0.0231253	151.626	0.235525	0.104274	-55.7271	0.0842032	0.0293283	-65.1696	0.298687	0.215223	-27.9436	0.0824257	0.0168822	-79.5183	0.095476	0.0221868	-76.7619	0.0128238	0.0412305	221.515	0.0600681	0.127859	112.856
3	A.4.8 - Maternal deaths aggravated by HIV/AIDS	7.88678e-05	0.00126291	1501.29	0.00134559	0.00158822	18.0318	0.000586667	0.00101397	72.836	0.00213386	0.00417965	95.873	0.00162174	0.0018498	14.0627	0.000991804	0.00156329	57.6205	0.00106838	0.000505545	-52.6811	0.00122348	0.00147821	20.8197	0.000140424	0.000950352	576.775	0.00313825	0.00506905	61.5248	0.00163956	0.00160694	-1.98981	0.00142061	0.0019991	40.7215	0.00170487	0.00102773	-39.7176	0.00192849	0.00305905	58.624	0.000140757	0.00110214	683.007	0.000294899	0.0011929	304.511
3	A.4.9 - Other maternal disorders	0.079593	0.341968	329.645	0.771674	0.301636	-60.9115	0.230732	0.129572	-43.8429	0.609467	0.325301	-46.6254	0.623128	0.305572	-50.9616	0.356803	0.274022	-23.2007	0.180569	0.0657152	-63.6067	0.354683	0.161109	-54.5767	0.0597265	0.151815	154.184	1.46181	0.653504	-55.2949	0.736934	0.284394	-61.4084	0.418045	0.228662	-45.302	0.451691	0.17355	-61.5778	0.674268	0.352084	-47.7828	0.0759246	0.229442	202.198	0.122954	0.209794	70.6281
2	A.5 - Neonatal disorders	38.7951	21.4174	-44.7935	54.3962	14.9597	-72.4986	27.3007	18.0377	-33.9294	34.8507	13.4833	-61.3112	42.1602	19.6354	-53.4267	51.9167	19.0588	-63.2897	21.7528	12.0065	-44.8051	25.8916	11.0156	-57.455	25.2291	13.456	-46.6646	48.8482	19.9819	-59.0939	31.3352	10.5483	-66.3372	22.9047	11.3388	-50.4956	30.6003	13.0865	-57.2342	37.1924	15.2785	-58.9204	29.8893	11.3226	-62.1182	22.0221	10.6426	-51.6733
3	A.5.1 - Neonatal preterm birth complications	23.2632	9.34552	-59.827	36.6407	6.74694	-81.5862	15.3661	6.06439	-60.5341	22.5941	5.10133	-77.4219	26.6903	8.03086	-69.911	31.5806	7.60376	-75.9227	12.2318	4.45797	-63.5542	14.8577	3.52374	-76.2834	14.4813	5.32591	-63.2222	26.1355	6.94044	-73.4444	19.8441	3.99419	-79.8721	13.647	3.82241	-71.9909	19.0108	5.61891	-70.4437	22.5977	5.74719	-74.5674	20.4934	4.51991	-77.9446	12.3345	3.77463	-69.3979
3	A.5.2 - Neonatal encephalopathy due to birth asphyxia and trauma	8.27331	4.92042	-40.5266	8.19708	3.19653	-61.004	5.76092	4.75658	-17.4337	6.66121	3.26297	-51.0153	6.96857	4.49394	-35.5113	7.85954	3.98048	-49.3547	6.11397	2.86962	-53.0646	5.9673	2.84518	-52.3205	4.93161	3.01558	-38.8519	11.3102	5.74244	-49.2279	5.47345	2.30021	-57.9752	4.62354	2.89246	-37.4405	5.29871	2.59129	-51.0959	6.74708	3.61016	-46.493	3.73881	2.23414	-40.2446	5.57444	2.50618	-55.0415
3	A.5.3 - Neonatal sepsis and other neonatal infections	5.08272	4.52576	-10.958	6.68996	3.14782	-52.947	4.25799	4.90034	15.0858	3.56897	2.76461	-22.5378	6.02291	3.64347	-39.5066	9.09393	4.6204	-49.1925	2.3072	2.26427	-1.86072	2.49889	1.8998	-23.9744	4.00743	3.04364	-24.0502	7.01448	3.54407	-49.475	3.88819	2.31889	-40.3608	3.16263	2.55156	-19.3215	4.36071	2.78457	-36.1442	5.45072	3.78274	-30.601	4.10477	3.04168	-25.8987	2.49445	1.70206	-31.7662
3	A.5.4 - Hemolytic disease and other neonatal jaundice	0.448918	0.133608	-70.2378	0.6144	0.0867884	-85.8743	0.425717	0.161863	-61.9787	0.54665	0.156482	-71.3745	0.554576	0.133878	-75.8595	0.851944	0.15172	-82.1913	0.173772	0.0661569	-61.929	0.534475	0.125713	-76.4793	0.268743	0.0864446	-67.8337	0.88857	0.208126	-76.5774	0.428395	0.0853175	-80.0844	0.290072	0.0922831	-68.1862	0.306057	0.0681857	-77.7213	0.773392	0.178078	-76.9744	0.387369	0.0756456	-80.472	0.273663	0.0722149	-73.6117
3	A.5.5 - Other neonatal disorders	1.72691	2.4921	44.3095	2.25409	1.78162	-20.9607	1.48996	2.15457	44.6063	1.47977	2.19792	48.5308	1.92377	3.33324	73.2664	2.53068	2.70239	6.78521	0.926116	2.34843	153.579	2.03321	2.62114	28.9162	1.53997	1.98445	28.8625	3.49944	3.54684	1.35459	1.70106	1.84969	8.73729	1.18142	1.98012	67.6051	1.62401	2.02353	24.6009	1.62349	1.96032	20.7473	1.16489	1.45123	24.5804	1.34503	2.58748	92.3739
2	A.6 - Nutritional deficiencies	8.73298	5.33878	-38.8665	21.4157	6.9868	-67.3753	7.62638	5.1814	-32.0594	8.28969	5.91997	-28.5864	14.4517	8.34805	-42.235	7.70776	4.41305	-42.7455	5.37816	2.61324	-51.41	14.418	5.14329	-64.3272	7.69694	4.43708	-42.3526	14.4171	5.06524	-64.8665	8.33834	5.52541	-33.7348	9.59974	7.86209	-18.101	13.1767	6.24872	-52.5776	8.16507	4.11293	-49.6278	7.93771	6.63271	-16.4405	7.40684	3.59524	-51.4605
3	A.6.1 - Protein-energy malnutrition	7.96293	4.85859	-38.9849	20.449	6.49114	-68.257	7.14096	4.82127	-32.4843	7.75446	5.60141	-27.7653	13.698	7.80534	-43.0184	7.07567	4.01116	-43.3105	4.52036	2.15224	-52.3878	13.9589	4.8411	-65.3188	7.18269	4.11054	-42.7715	13.3695	4.50862	-66.2769	7.88072	5.21672	-33.8041	9.13779	7.54071	-17.4777	11.9024	5.72191	-51.9265	7.65907	3.79889	-50.4001	7.26056	6.13398	-15.5164	6.87461	3.21704	-53.2041
3	A.6.2 - Iodine deficiency	0.0281921	0.0144944	-48.5871	0.045078	0.0137901	-69.4083	0.0234651	0.013601	-42.0376	0.0284726	0.0132109	-53.6014	0.0332861	0.0155603	-53.2528	0.0314422	0.0123973	-60.571	0.0227095	0.00958497	-57.7932	0.0263833	0.0114519	-56.5942	0.0259937	0.0130256	-49.8894	0.0365409	0.0157996	-56.7618	0.0273423	0.0126175	-53.8536	0.0248993	0.0130351	-47.6488	0.0286946	0.0132566	-53.8011	0.0291006	0.0125271	-56.9526	0.0318808	0.0158019	-50.4346	0.0248357	0.0114372	-53.9483
3	A.6.4 - Iron-deficiency anemia	0.00902505	0.00961209	6.50458	0.0143692	0.0269454	87.5218	0.00772671	0.00844659	9.31671	0.00930776	0.0088193	-5.24789	0.0109593	0.0128626	17.3662	0.0109695	0.0117166	6.81086	0.00745293	0.00593696	-20.3406	0.00911978	0.00823088	-9.7469	0.00971838	0.00900287	-7.36239	0.0256083	0.0300707	17.4255	0.00963057	0.0241811	151.087	0.00868857	0.0120453	38.6336	0.0101159	0.0185635	83.5079	0.00985781	0.0188684	91.406	0.0107005	0.0305722	185.707	0.00874423	0.0140292	60.4391
3	A.6.5 - Other nutritional deficiencies	0.732832	0.456087	-37.7638	0.907177	0.454918	-49.8534	0.454224	0.338086	-25.5686	0.497457	0.296526	-40.3916	0.709499	0.514289	-27.5138	0.589682	0.377767	-35.9372	0.827636	0.445482	-46.1742	0.423592	0.282503	-33.3078	0.478542	0.304514	-36.3663	0.985455	0.510753	-48.1708	0.420639	0.271898	-35.3608	0.428366	0.296304	-30.8294	1.23552	0.49499	-59.9366	0.467047	0.282641	-39.4833	0.634566	0.452355	-28.7142	0.498643	0.352739	-29.2603
2	A.7 - Other communicable, maternal, neonatal, and nutritional diseases	9.39467	5.753	-38.7631	4.68601	1.64295	-64.9392	3.16192	2.05241	-35.0899	5.37211	2.68125	-50.0894	3.3024	1.58843	-51.9007	3.47276	1.35851	-60.881	1.74528	0.741309	-57.525	3.02261	1.47749	-51.1186	1.94352	1.03836	-46.5731	5.3816	2.51575	-53.2528	2.36348	1.39096	-41.148	2.22036	1.22179	-44.9732	1.99986	1.00548	-49.7226	4.23114	2.0989	-50.3939	3.78244	1.62773	-56.966	2.08094	1.08109	-48.0479
3	A.7.1 - Sexually transmitted diseases excluding HIV	1.92626	0.468378	-75.6847	2.89329	0.581888	-79.8883	1.26825	0.410136	-67.6611	1.64073	0.524011	-68.0624	1.78701	0.414243	-76.8192	2.27637	0.416086	-81.7215	0.768298	0.129432	-83.1534	1.4236	0.386504	-72.8503	0.742622	0.228459	-69.2361	3.00644	0.767013	-74.4877	0.7625	0.217266	-71.5062	0.895453	0.260771	-70.8783	0.966006	0.234564	-75.7182	1.87093	0.385246	-79.4089	2.25669	0.45223	-79.9605	0.766043	0.208877	-72.733
4	A.7.1.1 - Syphilis	1.90347	0.452281	-76.2391	2.84242	0.550205	-80.6431	1.21371	0.364135	-69.9983	1.58395	0.484455	-69.4147	1.74519	0.384171	-77.9869	2.24535	0.390432	-82.6116	0.742398	0.116495	-84.3083	1.37043	0.353076	-74.2361	0.704303	0.205677	-70.7971	2.94229	0.714532	-75.7151	0.729996	0.195774	-73.1816	0.857016	0.235919	-72.472	0.930021	0.2135	-77.0435	1.82489	0.353053	-80.6535	2.21896	0.425719	-80.8145	0.731904	0.188656	-74.224
4	A.7.1.2 - Chlamydial infection	0.00417305	0.00296858	-28.8629	0.00928581	0.00582442	-37.2761	0.010007	0.00849333	-15.1264	0.0103778	0.00729362	-29.719	0.00763841	0.00553521	-27.5345	0.0057029	0.00473986	-16.8868	0.00473364	0.00242262	-48.8212	0.00970992	0.00619112	-36.2392	0.00698826	0.00419914	-39.9116	0.0117565	0.00958264	-18.4908	0.00593249	0.00396184	-33.218	0.00700699	0.00459069	-34.4841	0.00652456	0.00390073	-40.2147	0.00841656	0.00593531	-29.4805	0.00690665	0.00488567	-29.2613	0.00621776	0.00372499	-40.0912
4	A.7.1.3 - Gonococcal infection	0.0125133	0.00896571	-28.3504	0.0277653	0.0175725	-36.7107	0.0300877	0.0257582	-14.3897	0.0311349	0.0220776	-29.0905	0.022866	0.0167213	-26.8729	0.0169966	0.0143056	-15.8327	0.0142937	0.00728416	-49.0392	0.0290507	0.018602	-35.967	0.0210072	0.0127576	-39.2702	0.0352021	0.02921	-17.022	0.0178645	0.0120181	-32.726	0.0210995	0.013872	-34.2544	0.0196747	0.0117489	-40.2845	0.0252083	0.0179446	-28.8146	0.0205809	0.014765	-28.2588	0.0188033	0.0113373	-39.7055
4	A.7.1.6 - Other sexually transmitted diseases	0.00611129	0.00416267	-31.8855	0.0138128	0.00828619	-40.0106	0.0144369	0.0117495	-18.6148	0.0152703	0.0101844	-33.3063	0.0113115	0.0078156	-30.9055	0.00831508	0.00660922	-20.5153	0.00687322	0.00323055	-52.998	0.0144092	0.00863419	-40.0787	0.010323	0.00582557	-43.567	0.0171888	0.0136882	-20.3658	0.00870748	0.00551203	-36.6978	0.0103308	0.00638969	-38.1493	0.0097864	0.00541472	-44.671	0.0124115	0.00831242	-33.0267	0.010247	0.00686034	-33.0502	0.0091178	0.00515909	-43.4174
3	A.7.2 - Hepatitis	6.25046	3.98637	-36.2228	0.983327	0.457736	-53.4503	1.213	0.894222	-26.28	3.16982	1.60054	-49.507	0.767411	0.435252	-43.283	0.537555	0.319137	-40.6316	0.582742	0.251643	-56.8174	0.980196	0.482821	-50.7424	0.738157	0.374547	-49.2591	1.37477	0.846897	-38.3973	0.980846	0.543209	-44.6183	0.851678	0.470274	-44.7826	0.571323	0.304134	-46.7668	1.38163	0.803151	-41.8693	0.818633	0.477701	-41.6465	0.786871	0.347984	-55.7762
4	A.7.2.1 - Acute hepatitis A	1.1431	0.40762	-64.3408	0.249103	0.0416051	-83.298	0.147175	0.0850665	-42.2006	0.525427	0.164741	-68.6462	0.163325	0.0464842	-71.5388	0.148139	0.0320652	-78.3546	0.0734905	0.029061	-60.4561	0.14815	0.0532174	-64.0787	0.0965314	0.0369173	-61.7562	0.243233	0.0798344	-67.1779	0.142596	0.0518511	-63.6376	0.100193	0.0454599	-54.6275	0.0838892	0.0305846	-63.5417	0.233108	0.0735779	-68.4361	0.155447	0.043635	-71.9294	0.0966613	0.0372636	-61.4493
4	A.7.2.2 - Hepatitis B	4.79422	3.35565	-30.0064	0.690102	0.390185	-43.4598	1.00008	0.758856	-24.1204	2.48552	1.34745	-45.7879	0.565613	0.364662	-35.528	0.365615	0.269227	-26.3632	0.478626	0.208471	-56.4439	0.782217	0.402672	-48.5217	0.60321	0.316552	-47.5221	1.06238	0.719772	-32.2493	0.788062	0.460852	-41.5208	0.706345	0.398286	-43.6131	0.458429	0.256388	-44.0725	1.07965	0.684663	-36.5845	0.623487	0.407098	-34.7062	0.649059	0.291452	-55.0961
4	A.7.2.3 - Hepatitis C	0.313146	0.223103	-28.7542	0.0441216	0.0259456	-41.1951	0.0657431	0.0503002	-23.4898	0.158873	0.0883435	-44.3937	0.0384735	0.0241062	-37.3434	0.0238009	0.0178448	-25.0244	0.0306256	0.014111	-53.924	0.0498293	0.0269316	-45.9523	0.0384151	0.0210781	-45.1306	0.0691553	0.0472901	-31.6175	0.050188	0.0305053	-39.218	0.0451403	0.0265283	-41.2314	0.0290052	0.0171614	-40.8333	0.0688763	0.0449103	-34.7957	0.0396992	0.026968	-32.0693	0.0411505	0.0192678	-53.1772
4	A.7.2.4 - Acute hepatitis E	0	0	#DIV/0!	0	0	#DIV/0!	0	0	#DIV/0!	0	0	#DIV/0!	0	0	#DIV/0!	0	0	#DIV/0!	0	0	#DIV/0!	0	0	#DIV/0!	0	0	#DIV/0!	0	0	#DIV/0!	0	0	#DIV/0!	0	0	#DIV/0!	0	0	#DIV/0!	0	0	#DIV/0!	0	0	#DIV/0!	0	0	#DIV/0!
3	A.7.4 - Other infectious diseases	1.21794	1.29826	6.59427	0.809402	0.603329	-25.4599	0.68068	0.74805	9.8974	0.561562	0.556704	-0.865035	0.747987	0.738938	-1.20977	0.658842	0.623288	-5.39652	0.394243	0.360234	-8.62648	0.618814	0.608169	-1.7202	0.462743	0.435356	-5.91832	1.00039	0.901837	-9.85128	0.620138	0.630484	1.66835	0.473226	0.490745	3.70205	0.462532	0.46678	0.918537	0.978582	0.910507	-6.9565	0.70711	0.697801	-1.31641	0.528022	0.524228	-0.718522
1	B - Non-communicable diseases	597.012	543.371	-8.98488	738.565	568.063	-23.0856	568.418	529.368	-6.86988	646.22	530.631	-17.8869	659.457	552.993	-16.1442	567.976	520.097	-8.42973	603.213	393.501	-34.7658	656.305	476.4	-27.4117	699.136	514.5	-26.4092	632.475	617.93	-2.29958	656.115	519.969	-20.7504	669.928	505.817	-24.4969	696.072	480.169	-31.0173	628.573	525.381	-16.417	621.654	555.631	-10.6204	741.077	522.389	-29.5095
2	B.1 - Neoplasms	95.3129	102.627	7.67332	96.1845	88.6458	-7.83776	116.877	119.2	1.98734	133.108	132.289	-0.615319	99.2997	102.671	3.39506	100.3	115.569	15.2234	122.703	97.1553	-20.821	111.15	98.4964	-11.3845	114.494	99.6356	-12.9777	102.534	107.844	5.17846	105.031	100.73	-4.0957	112.723	102.427	-9.13328	115.583	101.993	-11.7575	106.454	101.322	-4.82074	87.8037	99.607	13.4428	125.048	113.478	-9.25244
3	B.1.1 - Lip and oral cavity cancer	1.61146	1.82511	13.2584	1.56136	1.67006	6.96166	2.0343	2.28002	12.0787	1.44212	1.53801	6.64934	1.34706	1.61283	19.7296	1.83747	2.13489	16.1866	1.253	1.01014	-19.3821	1.50837	1.48765	-1.37372	1.14289	1.09749	-3.97243	1.22814	1.30078	5.91503	1.39592	1.3556	-2.88834	1.25533	1.16877	-6.89597	1.1527	1.11365	-3.38752	1.39446	1.48727	6.65577	1.58272	2.05883	30.0824	1.28437	1.22423	-4.68201
3	B.1.2 - Nasopharynx cancer	0.276409	0.366248	32.5018	0.138579	0.152528	10.0662	0.0937986	0.123833	32.02	0.181149	0.214789	18.5702	0.156145	0.193845	24.1448	0.156274	0.200944	28.5847	0.142348	0.123451	-13.2755	0.148398	0.155359	4.6906	0.221505	0.220716	-0.356133	0.160949	0.175093	8.78804	0.158492	0.181251	14.3592	0.143503	0.15729	9.60688	0.156822	0.156952	0.0830057	0.139626	0.171164	22.5877	0.160453	0.198802	23.9007	0.176229	0.177902	0.94922
3	B.1.3 - Other pharynx cancer	0.676198	0.684716	1.25968	0.561056	0.486871	-13.2224	1.50964	1.495	-0.969503	0.490833	0.453897	-7.52515	0.531185	0.539165	1.50248	0.676168	0.636915	-5.80527	0.428481	0.294563	-31.254	0.801905	0.652548	-18.6254	0.606316	0.505982	-16.5482	0.514038	0.461819	-10.1587	0.582349	0.512662	-11.9666	0.813447	0.686188	-15.6444	0.525379	0.408344	-22.2763	0.55043	0.517896	-5.91048	0.667728	0.667915	0.0279906	0.713649	0.571584	-19.9068
3	B.1.4 - Esophageal cancer	1.17238	1.10742	-5.54059	1.91404	1.5036	-21.4438	1.1419	1.11156	-2.65741	1.96818	1.54929	-21.2831	2.43782	2.50876	2.90997	2.37172	2.92437	23.3019	2.7682	1.66068	-40.0087	4.43365	3.34773	-24.4926	2.75808	2.07104	-24.9102	1.44867	1.38013	-4.73134	2.84693	2.24689	-21.0767	3.21977	2.42191	-24.7801	4.84794	3.41489	-29.56	1.66521	1.41951	-14.7545	2.0003	2.22445	11.2057	5.3504	3.36562	-37.0959
3	B.1.5 - Stomach cancer	10.1954	7.62517	-25.21	7.10973	4.92849	-30.6796	18.0547	13.6203	-24.5607	16.8635	12.1906	-27.7103	9.83769	7.45086	-24.2621	11.0517	9.46497	-14.3571	10.079	5.19317	-48.4752	13.0233	7.2135	-44.6106	10.2193	5.92892	-41.9832	7.81633	6.75138	-13.6246	9.78534	6.62656	-32.2807	10.7861	6.62668	-38.5626	13.381	7.11119	-46.8562	14.4004	10.3086	-28.4142	7.4274	7.26774	-2.14967	14.5913	7.75843	-46.8284
3	B.1.6 - Colon and rectum cancer	5.00075	6.713	34.2399	5.92312	6.75198	13.9935	4.1106	5.86901	42.7776	7.88523	9.4615	19.9902	7.97169	9.41036	18.0473	5.6638	8.1094	43.1795	10.7171	11.0562	3.16399	9.1442	9.97441	9.07909	9.33791	10.1601	8.80522	6.09928	7.3894	21.152	7.44197	8.90876	19.7097	8.85801	10.2476	15.687	9.16412	10.3859	13.3324	6.84655	8.03768	17.3975	5.67706	6.98499	23.0387	10.5095	12.1801	15.8959
3	B.1.7 - Liver cancer	6.81687	6.72859	-1.29497	6.61642	5.53574	-16.3333	6.72127	6.86526	2.14238	7.98541	6.74587	-15.5225	5.77101	5.36938	-6.95951	4.43668	5.06547	14.1725	5.28903	3.58458	-32.2261	5.5144	4.36069	-20.9217	5.37054	4.25335	-20.8023	6.59966	7.35119	11.3875	5.76287	4.89997	-14.9734	5.7371	4.64392	-19.0546	5.81444	4.11298	-29.2627	5.70258	5.03005	-11.7934	5.25834	5.59278	6.36016	6.18977	4.68044	-24.3843
4	B.1.7.1 - Liver cancer due to hepatitis B	1.17049	1.07924	-7.79565	1.15796	0.871212	-24.7635	1.11006	1.03867	-6.43158	1.39197	1.05523	-24.1916	0.945578	0.77617	-17.9158	0.776699	0.779568	0.369384	0.623082	0.343237	-44.9131	0.515513	0.38911	-24.5199	0.934665	0.64557	-30.9303	1.12774	1.1248	-0.260008	0.966868	0.734859	-23.9959	0.959766	0.70868	-26.1611	0.199223	0.133369	-33.0553	1.74363	1.51901	-12.8823	0.915026	0.869327	-4.99436	1.02506	0.700128	-31.6989
4	B.1.7.2 - Liver cancer due to hepatitis C	2.83375	2.78254	-1.80741	2.73579	2.25916	-17.422	2.83754	2.82105	-0.580896	3.29344	2.78632	-15.3978	2.41161	2.16152	-10.3703	1.83027	2.10205	14.8491	1.51653	0.943968	-37.7548	3.70402	2.96086	-20.0634	2.19592	1.75342	-20.1508	2.74182	2.99713	9.31175	2.36768	1.98069	-16.3446	2.37631	1.9118	-19.5474	4.22173	2.98871	-29.2066	1.18133	1.00622	-14.823	2.19264	2.29898	4.85001	2.58286	1.95213	-24.4199
4	B.1.7.3 - Liver cancer due to alcohol use	1.08516	1.31569	21.2431	1.21232	1.32267	9.10294	1.25039	1.68181	34.503	1.35773	1.44931	6.74459	1.22479	1.53965	25.7076	0.775691	1.14369	47.4413	2.51583	1.96577	-21.8642	0.19789	0.162928	-17.6672	1.0066	0.99369	-1.28249	1.25774	1.8465	46.8111	1.17988	1.27166	7.77926	1.12982	1.10957	-1.79261	0.108978	0.0960593	-11.8545	1.33862	1.46917	9.75275	0.920382	1.31305	42.6634	1.17395	1.0759	-8.35227
4	B.1.7.4 - Liver cancer due to other causes	1.72746	1.55112	-10.2077	1.51035	1.0827	-28.315	1.52329	1.32374	-13.0999	1.94226	1.45501	-25.0866	1.18903	0.892032	-24.9783	1.05401	1.04016	-1.31473	0.633582	0.33161	-47.6611	1.09698	0.847792	-22.716	1.23336	0.860664	-30.218	1.47236	1.38275	-6.0858	1.24845	0.912757	-26.8886	1.2712	0.91387	-28.1099	1.28451	0.894842	-30.3358	1.439	1.03564	-28.0302	1.23029	1.11142	-9.66204	1.4079	0.952282	-32.3615
3	B.1.8 - Gallbladder and biliary tract cancer	3.51033	2.68217	-23.5921	4.78931	2.98712	-37.6294	5.75191	4.37489	-23.9402	5.31611	3.65256	-31.2927	6.06618	4.17245	-31.2178	5.48585	4.09303	-25.3892	7.10368	3.44766	-51.4666	5.88081	3.39476	-42.274	5.52116	3.17378	-42.5161	3.58612	2.90817	-18.9048	5.24483	3.40053	-35.1641	5.00893	2.9705	-40.6959	6.46998	3.84732	-40.5358	3.95156	3.0266	-23.4075	4.56646	3.34752	-26.6932	5.25664	3.28273	-37.5507
3	B.1.9 - Pancreatic cancer	4.05547	5.06632	24.9257	3.87374	4.00261	3.32689	4.68866	5.87542	25.3111	4.76975	5.74785	20.5062	4.28934	5.49446	28.0956	3.88755	5.4319	39.7255	6.08531	5.70629	-6.22854	4.81028	5.11243	6.28128	4.91405	5.01201	1.99339	4.49691	4.92811	9.58879	4.71728	5.29937	12.3395	5.01286	5.62698	12.2509	5.51032	5.91705	7.38117	3.82398	4.2043	9.9458	3.87422	4.83767	24.8682	6.39258	7.11978	11.3757
3	B.1.10 - Larynx cancer	0.551671	0.551728	0.0102709	0.881187	0.739834	-16.0412	0.814595	0.823301	1.06863	1.09606	0.93838	-14.3862	0.539145	0.5234	-2.92037	0.887827	0.859572	-3.18239	0.717426	0.462502	-35.5331	0.867631	0.660715	-23.8484	0.746783	0.58632	-21.4872	0.625443	0.63473	1.48475	0.750945	0.617508	-17.7692	0.904162	0.730191	-19.2411	0.7607	0.594885	-21.7977	0.724461	0.671627	-7.29295	0.648237	0.645744	-0.384521	0.949629	0.675755	-28.8401
3	B.1.11 - Tracheal, bronchus, and lung cancer	11.9107	17.1644	44.1087	8.47782	10.3258	21.7978	10.2145	14.1164	38.1994	14.1335	18.3687	29.9656	6.90717	9.99097	44.6464	9.58621	15.6137	62.8773	10.6767	10.6985	0.204266	10.0266	10.8412	8.12393	12.5587	13.9104	10.7635	7.98802	10.875	36.1409	11.0872	13.1045	18.1946	10.9663	12.9531	18.1181	10.343	11.2711	8.97408	8.85469	11.2348	26.8792	7.28554	10.8036	48.2879	12.4053	14.3686	15.8261
3	B.1.12 - Malignant skin melanoma	0.431003	0.589567	36.7894	0.391194	0.44721	14.3192	0.457803	0.637817	39.3212	0.339423	0.441975	30.2136	0.388505	0.483177	24.3682	0.432498	0.601322	39.0345	0.893038	0.850032	-4.81574	0.861498	0.955338	10.8926	0.563594	0.580457	2.99191	0.265996	0.339686	27.7032	0.558638	0.66687	19.3741	0.551018	0.629529	14.2483	0.582233	0.720202	23.6965	0.315749	0.411867	30.4413	0.471999	0.59967	27.0489	1.25435	1.43869	14.696
3	B.1.13 - Non-melanoma skin cancer	0.599384	1.02001	70.1766	0.798228	1.13174	41.7813	0.543448	0.927828	70.73	0.808388	1.17289	45.0904	0.65539	1.28467	96.0164	0.757303	1.6042	111.831	0.808595	0.959107	18.6141	0.546852	0.766623	40.1884	0.903706	1.31462	45.4698	0.593636	1.01204	70.4812	0.969683	1.36383	40.6467	0.926466	1.25972	35.9706	0.620354	0.85476	37.7859	0.74173	1.03962	40.1612	0.645904	1.20714	86.8912	0.874754	1.21224	38.5807
4	B.1.13.1 - Non-melanoma skin cancer (squamous-cell carcinoma)	0.599384	1.02001	70.1766	0.798228	1.13174	41.7813	0.543448	0.927828	70.73	0.808388	1.17289	45.0904	0.65539	1.28467	96.0164	0.757303	1.6042	111.831	0.808595	0.959107	18.6141	0.546852	0.766623	40.1884	0.903706	1.31462	45.4698	0.593636	1.01204	70.4812	0.969683	1.36383	40.6467	0.926466	1.25972	35.9706	0.620354	0.85476	37.7859	0.74173	1.03962	40.1612	0.645904	1.20714	86.8912	0.874754	1.21224	38.5807
3	B.1.14 - Mesothelioma	1.10366	0.298182	-72.9824	0.965811	0.235776	-75.5877	0.924534	0.245152	-73.4837	1.25472	0.312477	-75.0958	1.08048	0.296836	-72.5275	1.35683	0.365566	-73.0574	1.15445	0.236483	-79.5156	0.805305	0.197081	-75.5271	0.954881	0.230943	-75.8144	1.41627	0.295277	-79.1511	1.05959	0.266968	-74.8046	1.28325	0.325572	-74.6292	0.946063	0.238211	-74.8209	1.04544	0.268905	-74.2783	1.37946	0.379617	-72.4807	1.02232	0.24928	-75.6163
3	B.1.15 - Breast cancer	9.03769	11.4921	27.158	11.5094	12.9281	12.3272	7.06644	9.25096	30.9141	11.82	13.969	18.181	13.2575	15.1474	14.2554	13.513	16.7462	23.9268	16.8029	15.3752	-8.49691	13.5177	14.2836	5.66623	13.1942	13.6322	3.31965	9.96057	12.5178	25.6733	11.8917	13.8038	16.0795	14.0133	14.692	4.84335	15.0622	15.0164	-0.304182	10.8163	12.3319	14.0119	12.1982	14.8226	21.5149	15.5294	16.2381	4.56351
3	B.1.16 - Cervical cancer	19.4396	15.6486	-19.5014	18.5421	12.3707	-33.2832	29.1349	22.6248	-22.3444	30.1059	26.1948	-12.9913	14.3844	11.0145	-23.4272	14.2138	12.4382	-12.4916	14.7612	7.23742	-50.9699	14.7417	9.03474	-38.7129	17.2886	9.55056	-44.7582	25.9415	23.0502	-11.1457	17.4354	11.8423	-32.0788	18.0279	11.0861	-38.5059	13.0858	7.88521	-39.7425	23.6862	16.8547	-28.8417	12.8467	10.8152	-15.8129	14.1776	8.32959	-41.248
3	B.1.17 - Uterine cancer	2.4341	2.24661	-7.7028	2.76427	2.20247	-20.3237	2.70967	2.48275	-8.37463	3.54595	2.6655	-24.8297	3.0258	2.39823	-20.7408	2.57149	2.33383	-9.24229	3.64093	2.19942	-39.5919	2.68856	1.99383	-25.8402	2.90592	1.97738	-31.9532	2.83897	2.56906	-9.50731	2.65887	2.03027	-23.6419	3.13388	2.25237	-28.1284	2.83429	2.07472	-26.7994	2.73181	2.17481	-20.3894	2.3452	2.25462	-3.86244	3.22193	2.33772	-27.4433
3	B.1.18 - Ovarian cancer	3.00534	3.69109	22.8178	2.72621	2.86834	5.21346	2.22716	2.78321	24.9665	3.83011	4.32759	12.9888	3.86604	4.3268	11.9183	3.34752	4.65774	39.1399	5.14771	4.56665	-11.2878	3.59778	3.77027	4.79424	3.80291	3.92982	3.33705	3.24221	3.71801	14.6751	3.35	3.63237	8.42869	3.82969	3.96645	3.57105	3.90674	4.20151	7.54527	3.31124	3.6026	8.79897	2.67454	3.42515	28.0649	4.02487	4.46859	11.0245
3	B.1.19 - Prostate cancer	0	0	#DIV/0!	0	0	#DIV/0!	0	0	#DIV/0!	0	0	#DIV/0!	0	0	#DIV/0!	0	0	#DIV/0!	0	0	#DIV/0!	0	0	#DIV/0!	0	0	#DIV/0!	0	0	#DIV/0!	0	0	#DIV/0!	0	0	#DIV/0!	0	0	#DIV/0!	0	0	#DIV/0!	0	0	#DIV/0!	0	0	#DIV/0!
3	B.1.20 - Testicular cancer	0	0	#DIV/0!	0	0	#DIV/0!	0	0	#DIV/0!	0	0	#DIV/0!	0	0	#DIV/0!	0	0	#DIV/0!	0	0	#DIV/0!	0	0	#DIV/0!	0	0	#DIV/0!	0	0	#DIV/0!	0	0	#DIV/0!	0	0	#DIV/0!	0	0	#DIV/0!	0	0	#DIV/0!	0	0	#DIV/0!	0	0	#DIV/0!
3	B.1.21 - Kidney cancer	0.863172	1.26117	46.1085	0.832005	0.913861	9.83838	0.646374	0.972613	50.4721	1.13913	1.50855	32.4305	0.774758	0.993817	28.2746	1.01038	1.34015	32.6391	1.31215	1.39977	6.6771	0.920528	1.11744	21.3907	1.22019	1.32322	8.44355	0.959387	1.15233	20.1109	0.813548	1.03569	27.3051	1.06217	1.244	17.1187	1.06923	1.36398	27.5667	0.90963	1.17348	29.0063	0.666617	0.900992	35.1588	1.24455	1.59336	28.0272
3	B.1.22 - Bladder cancer	0.946025	1.26015	33.2046	1.06758	1.20305	12.6892	0.681032	0.935415	37.3526	1.1601	1.30807	12.7549	1.26328	1.46114	15.6625	0.823167	1.22364	48.6509	1.8743	1.74756	-6.76171	1.47104	1.55874	5.96238	1.62954	1.73734	6.61553	0.858991	1.10634	28.7949	1.33649	1.52962	14.4508	1.41495	1.44247	1.9448	1.55509	1.67825	7.91988	0.914652	1.0442	14.1632	0.806216	1.18102	46.4891	1.74558	1.7743	1.64515
3	B.1.23 - Brain and nervous system cancer	1.37383	3.04705	121.793	1.68384	2.8231	67.6584	2.12888	5.2772	147.887	1.91392	4.20142	119.519	1.61121	4.163	158.376	1.81452	4.64187	155.819	2.45082	4.24964	73.3968	2.14309	4.39412	105.037	2.44085	4.34588	78.0478	2.64346	3.91064	47.936	2.13334	4.41995	107.184	1.91813	4.0199	109.574	2.42445	4.46754	84.2704	1.44289	2.75087	90.6509	2.07771	4.6258	122.639	2.29932	5.36662	133.4
3	B.1.24 - Thyroid cancer	0.390452	0.300216	-23.1106	0.901014	0.582284	-35.3746	1.41701	1.0381	-26.74	1.31092	0.879049	-32.944	0.663907	0.538714	-18.8571	0.902919	0.810595	-10.225	1.56587	0.817361	-47.8016	0.654369	0.413467	-36.8144	1.02062	0.643278	-36.9717	0.890936	0.767314	-13.8755	0.899756	0.569668	-36.6864	0.971229	0.603058	-37.9078	0.925926	0.47874	-48.2961	0.752911	0.542123	-27.9964	0.923128	0.723379	-21.6382	1.08462	0.610267	-43.7346
3	B.1.25 - Hodgkin lymphoma	0.208913	0.148585	-28.8773	0.411836	0.259289	-37.0407	0.547948	0.42807	-21.8776	0.415718	0.286045	-31.1925	0.326345	0.231535	-29.052	0.346775	0.255439	-26.3386	0.429641	0.226015	-47.3945	0.372986	0.238055	-36.1759	0.504578	0.27614	-45.2731	0.323871	0.247031	-23.7256	0.301252	0.215409	-28.4953	0.406669	0.271086	-33.34	0.367865	0.243044	-33.9311	0.387839	0.265719	-31.4872	0.330801	0.228886	-30.8085	0.391616	0.248703	-36.493
3	B.1.26 - Non-Hodgkin lymphoma	1.78017	2.35153	32.0958	2.01647	2.20214	9.20773	2.01492	2.76165	37.0598	2.156	2.55277	18.4029	2.25092	2.62176	16.4747	2.05648	2.55826	24.4001	3.12639	3.0851	-1.32065	2.27901	2.57309	12.9041	2.40366	2.66454	10.8534	1.9755	2.33097	17.9941	1.98137	2.27	14.5673	2.06339	2.29681	11.3126	2.40745	2.77996	15.4731	1.81135	2.15475	18.9583	1.8182	2.29592	26.2742	2.37746	2.8132	18.328
3	B.1.27 - Multiple myeloma	0.477326	0.65704	37.6502	0.662778	0.884936	33.5191	0.544374	0.894988	64.407	0.736765	1.03912	41.0379	1.02411	1.50347	46.8075	0.749136	1.18554	58.2547	1.79662	1.98286	10.3662	1.26516	1.64009	29.6353	1.12471	1.42327	26.5447	0.89865	1.25596	39.7613	0.994501	1.38523	39.2892	1.07097	1.38477	29.3006	1.22037	1.73782	42.4014	0.600729	0.8567	42.61	0.845364	1.34617	59.241	1.13371	1.56772	38.2823
3	B.1.28 - Leukemia	3.62673	4.11213	13.3841	3.668	3.40569	-7.15123	2.65427	3.07363	15.7995	3.89947	4.0559	4.01136	3.39533	3.76448	10.8722	4.346	4.39277	1.07628	4.16248	3.5251	-15.3126	3.92705	3.70125	-5.74984	4.45969	3.97153	-10.9459	3.71637	3.73136	0.403505	3.83173	3.84938	0.460524	3.72464	3.69042	-0.918804	4.56077	4.28076	-6.13958	3.23613	3.55287	9.78768	3.84565	4.25391	10.6162	4.31874	4.34719	0.658919
5	B.1.28.1.1 - Acute lymphoid leukemia	1.01349	1.16087	14.5413	0.914074	0.713632	-21.9284	0.577117	0.776523	34.5521	1.09239	1.17854	7.88639	0.735961	0.73283	-0.425403	1.35034	1.05353	-21.9803	0.714883	0.652164	-8.77343	0.768636	0.760033	-1.11924	1.00382	0.85906	-14.4208	1.16426	1.0719	-7.93307	0.928053	0.903647	-2.62976	0.769058	0.797413	3.68698	0.885257	0.775945	-12.3481	0.941872	1.00483	6.68417	0.899101	0.898223	-0.097565	0.873457	0.882478	1.0328
5	B.1.28.1.2 - Chronic lymphoid leukemia	0.461845	0.547411	18.5269	0.326753	0.319773	-2.13613	0.737602	1.04828	42.1205	0.332421	0.334302	0.565853	0.461382	0.58542	26.884	0.349782	0.457488	30.7922	0.617946	0.526133	-14.8578	0.429322	0.42706	-0.527016	0.523576	0.502451	-4.03474	0.373412	0.36879	-1.23789	0.566482	0.629856	11.1873	0.381788	0.364139	-4.62273	0.617028	0.627306	1.66568	0.342947	0.39033	13.8164	0.381522	0.459667	20.4824	0.555078	0.610567	9.99671
5	B.1.28.2.1 - Acute myeloid leukemia	1.35022	1.87799	39.0878	1.66181	1.92724	15.9722	0.710682	0.676194	-4.85274	1.54647	1.98845	28.5795	1.51092	1.99685	32.1614	1.98835	2.42348	21.8839	1.92959	1.96729	1.95396	1.82616	2.04341	11.8963	1.99951	2.10987	5.51924	1.63261	1.90639	16.7694	1.41717	1.76653	24.6517	1.85945	2.1525	15.7601	2.1066	2.34959	11.5345	1.3357	1.7697	32.493	1.94344	2.47588	27.3967	1.95378	2.3693	21.2676
5	B.1.28.2.2 - Chronic myeloid leukemia	0.801167	0.525859	-34.3634	0.765365	0.445051	-41.8512	0.628871	0.572631	-8.94293	0.928189	0.554606	-40.2486	0.687073	0.449381	-34.5948	0.657527	0.458278	-30.3028	0.900064	0.379509	-57.8353	0.902929	0.470749	-47.8642	0.932778	0.500152	-46.3804	0.546086	0.384286	-29.629	0.92002	0.549339	-40.2905	0.714338	0.376359	-47.3136	0.951883	0.527918	-44.5396	0.615614	0.388009	-36.9721	0.621582	0.420138	-32.4083	0.936423	0.484847	-48.2235
3	B.1.29 - Other neoplasms	3.81782	3.98762	4.44745	5.39743	5.10244	-5.46525	8.04229	8.31036	3.33332	6.53969	6.51247	-0.416251	5.47733	5.175	-5.51968	6.01704	5.87853	-2.30194	7.51604	5.45993	-27.3563	5.19825	4.65769	-10.3989	6.67948	5.11428	-23.4329	5.44446	5.68434	4.40601	5.04144	4.69468	-6.87814	5.61944	5.02989	-10.4912	5.88765	5.63788	-4.24213	5.69545	6.18752	8.63972	4.77961	5.91687	23.7941	6.52811	5.47752	-16.0932
2	B.2 - Cardiovascular diseases	299.804	211.243	-29.5397	408.243	259.613	-36.4071	268.545	208.672	-22.2953	319.483	195.181	-38.9073	353.813	239.085	-32.4262	307.319	225.087	-26.7578	298.395	152.954	-48.741	359.924	205.135	-43.006	358.354	216.885	-39.4775	340.383	290.372	-14.6927	354.695	218.788	-38.3165	365.614	218.524	-40.2311	363.264	199.694	-45.0278	336.941	222.975	-33.8238	344.407	251.398	-27.0056	406.923	214.302	-47.336
3	B.2.1 - Rheumatic heart disease	2.6186	2.10055	-19.7835	2.01529	1.22025	-39.4504	3.1787	2.69955	-15.0739	1.61839	1.06912	-33.9391	2.26177	1.51152	-33.1708	1.38455	0.982407	-29.0453	3.50505	1.6347	-53.3615	2.31415	1.40957	-39.0892	3.21493	1.9331	-39.8712	1.95173	1.32462	-32.1313	2.12693	1.34815	-36.6153	2.40359	1.52239	-36.662	3.12991	1.71367	-45.2484	1.71733	1.22079	-28.9134	1.84027	1.39139	-24.3922	3.23561	2.05063	-36.6232
3	B.2.2 - Ischemic heart disease	143.365	85.46	-40.39	160.942	105.768	-34.2822	126.007	79.315	-37.0553	146.093	74.6799	-48.8819	149.057	98.4764	-33.9336	142.259	99.8047	-29.8429	137.309	60.7319	-55.7698	156.696	85.8825	-45.1917	156.143	96.7377	-38.0455	139.277	120.357	-13.5846	192.024	95.7958	-50.1125	178.823	96.3211	-46.1361	172.797	84.1907	-51.2777	150.259	92.5052	-38.4361	156.031	115.44	-26.0149	190.76	95.7743	-49.7933
3	B.2.3 - Cerebrovascular disease	119.993	87.9014	-26.7447	195.646	105.728	-45.9595	108.038	91.1736	-15.6099	136.969	86.3603	-36.9492	148.796	94.0108	-36.819	132.054	89.8802	-31.9367	110.928	54.8204	-50.5802	160.335	75.9169	-52.6512	140.163	70.544	-49.6701	161.624	126.829	-21.5284	120.684	76.7283	-36.4221	135.549	73.2169	-45.9848	134.792	68.7959	-48.9616	154.538	98.9485	-35.9715	153.013	91.1177	-40.4511	161.764	75.3148	-53.4415
4	B.2.3.1 - Ischemic stroke	41.2121	26.66	-35.3103	70.1316	34.2585	-51.1512	43.0363	29.0042	-32.6051	50.5739	26.9248	-46.7615	51.294	29.7326	-42.0349	47.3929	30.0845	-36.521	40.8203	17.9726	-55.9714	56.1965	24.4976	-56.4072	46.9114	21.8412	-53.4416	53.3916	39.5709	-25.8854	43.7495	24.581	-43.8142	46.8231	23.6622	-49.4647	48.9251	22.9418	-53.1082	67.067	34.4315	-48.6611	50.7361	29.4093	-42.0347	58.9915	27.5694	-53.2654
4	B.2.3.2 - Hemorrhagic stroke	78.7811	61.2413	-22.2639	125.514	71.4694	-43.0587	65.0019	62.1693	-4.35776	86.3954	59.4355	-31.2053	97.5021	64.2782	-34.075	84.661	59.7957	-29.3705	70.1077	36.8478	-47.4412	104.139	51.4193	-50.6243	93.2519	48.7028	-47.7729	108.233	87.2581	-19.379	76.9344	52.1473	-32.2185	88.7257	49.5548	-44.1483	85.8673	45.854	-46.599	87.4712	64.5171	-26.242	102.277	61.7084	-39.6655	102.772	47.7454	-53.5426
3	B.2.4 - Hypertensive heart disease	14.6323	14.6153	-0.116089	22.0894	21.0881	-4.53282	11.4074	11.7354	2.87544	11.985	12.6557	5.59539	25.4713	21.9826	-13.6967	7.22119	11.0269	52.7019	19.5163	9.59468	-50.8376	15.8414	15.8715	0.190426	16.5176	13.6103	-17.6012	18.1421	21.6964	19.5915	10.7028	18.3329	71.2903	15.9352	18.0537	13.2939	19.0658	13.5342	-29.0133	13.1265	11.9345	-9.08063	7.65352	16.1514	111.033	20.5613	15.5113	-24.5606
3	B.2.5 - Cardiomyopathy and myocarditis	5.8743	5.08322	-13.4668	11.411	8.57525	-24.8507	6.9456	6.88872	-0.81887	9.87039	6.20962	-37.0884	10.9096	6.35448	-41.7533	7.14217	7.33528	2.70381	11.6203	10.4747	-9.85852	9.56795	7.11529	-25.6341	25.7564	16.2554	-36.8878	6.1385	5.15486	-16.0241	12.6165	9.12292	-27.6904	16.0449	11.206	-30.1587	14.5692	10.1613	-30.2553	5.86516	4.59883	-21.5907	11.632	11.9937	3.10994	13.5589	7.61614	-43.8294
3	B.2.6 - Atrial fibrillation and flutter	2.27988	2.39661	5.11989	2.31009	2.28679	-1.00858	2.29513	2.47304	7.75158	2.35604	2.39481	1.64559	2.23671	2.2862	2.21264	2.21054	2.32032	4.96624	2.28067	2.3203	1.73762	2.21108	2.30698	4.33754	2.23359	2.30207	3.06574	2.27544	2.25821	-0.756874	2.30194	2.34784	1.99404	2.23629	2.34899	5.03947	2.21403	2.32535	5.02788	2.2217	2.29896	3.47755	2.24776	2.31557	3.01662	2.20671	2.29983	4.21967
3	B.2.7 - Aortic aneurysm	1.64144	3.10863	89.3846	1.59311	2.7799	74.4956	1.39731	2.73401	95.663	1.70769	2.82747	65.5723	1.57158	2.75865	75.5337	1.27172	2.9359	130.861	4.45991	5.24623	17.6309	2.40294	4.41141	83.5839	2.30322	3.82118	65.9058	2.49188	3.81906	53.2603	2.33291	3.73965	60.2999	2.76956	4.2106	52.0316	2.18222	3.38922	55.3102	1.15909	2.11598	82.555	1.2779	2.55211	99.7105	2.4629	3.38767	37.5481
3	B.2.8 - Peripheral vascular disease	0.0393767	0.114883	191.753	0.374546	0.706608	88.6572	0.0855348	0.204896	139.546	0.354039	0.724631	104.676	0.530397	1.3719	158.655	0.418778	0.931876	122.523	0.706647	1.1668	65.1172	1.0762	2.15265	100.024	0.499261	1.03089	106.483	0.24733	0.567906	129.615	0.375534	0.799042	112.775	0.549209	1.12022	103.969	1.21273	2.11411	74.3264	0.157725	0.350663	122.325	0.271274	0.719033	165.058	0.742477	1.4182	91.0091
3	B.2.9 - Endocarditis	1.14608	1.59576	39.2355	1.16123	1.29446	11.473	1.03606	1.51498	46.2258	0.925514	1.12968	22.0592	0.952614	1.21965	28.0321	0.983499	1.18955	20.9511	0.895258	0.843715	-5.75733	1.01367	1.10502	9.01177	1.17435	1.27102	8.23111	1.04878	1.15864	10.4749	1.17161	1.37344	17.2263	1.14408	1.34258	17.3494	1.16639	1.3521	15.9216	1.0056	1.31	30.271	0.984155	1.23233	25.2167	0.992724	1.07658	8.44722
3	B.2.10 - Other cardiovascular and circulatory diseases	8.21411	8.86682	7.9462	10.6997	10.1662	-4.98615	8.15422	9.93337	21.8187	7.60344	7.12956	-6.23251	12.0257	9.11244	-24.2251	12.3736	8.67992	-29.8511	7.17438	6.12089	-14.6839	8.46476	8.96312	5.8875	10.3481	9.37888	-9.3661	7.18618	7.20613	0.277605	10.3589	9.20029	-11.1846	10.1597	9.18125	-9.63024	12.1344	12.1179	-0.135939	6.89074	7.69131	11.6182	9.45601	8.48497	-10.269	10.6381	9.85251	-7.38497
2	B.3 - Chronic respiratory diseases	61.7337	64.6167	4.67017	53.9118	41.4774	-23.0644	43.2204	39.9663	-7.52915	44.9049	40.142	-10.6066	46.8942	40.6236	-13.3717	42.4996	35.3758	-16.762	41.317	25.718	-37.7544	48.7277	30.8794	-36.6287	82.7986	53.2388	-35.7009	34.7878	32.5386	-6.4655	50.1415	41.7456	-16.7443	51.2721	38.9131	-24.1048	61.926	35.6571	-42.4197	46.7371	43.0411	-7.90807	41.8551	36.2328	-13.4328	67.6596	48.8831	-27.7514
3	B.3.1 - Chronic obstructive pulmonary disease	57.1776	59.485	4.0354	47.912	36.5593	-23.6948	38.7116	33.8495	-12.5598	40.2375	33.7682	-16.0778	39.8332	33.5415	-15.795	34.4731	28.5874	-17.0733	36.0456	21.1787	-41.2448	43.2675	25.6225	-40.7811	78.6467	49.2068	-37.4331	29.0257	27.14	-6.49685	46.5401	38.2319	-17.8518	47.431	35.0449	-26.1138	57.0337	30.1474	-47.1411	42.3397	37.3994	-11.6681	38.282	32.3909	-15.3888	62.9116	44.7141	-28.9255
3	B.3.2 - Pneumoconiosis	0.0502051	0.223632	345.437	0.0506498	0.189137	273.421	0.0753452	0.0780636	3.60799	0.0326284	0.113108	246.654	0.0316082	0.102631	224.696	0.0414589	0.17204	314.966	0.0190043	0.0282495	48.6482	0.0277289	0.0729499	163.083	0.0480681	0.141736	194.866	0.0992052	0.301546	203.962	0.0339177	0.108033	218.514	0.0301852	0.0824809	173.25	0.040728	0.118449	190.829	0.0488552	0.200461	310.317	0.047843	0.213595	346.451	0.0302394	0.0648618	114.494
4	B.3.2.1 - Silicosis	0.00988011	0.0273008	176.321	0.0140698	0.0390671	177.666	0.0238071	0.0172909	-27.3709	0.00740703	0.0200924	171.261	0.00726857	0.0189445	160.636	0.0135328	0.0454002	235.482	0.003105	0.00390078	25.6289	0.00304376	0.00694775	128.262	0.0110475	0.0240972	118.123	0.0195467	0.0593189	203.472	0.0125078	0.0324869	159.733	0.00726616	0.0160924	121.471	0.0146474	0.0327553	123.625	0.0146769	0.0441475	200.796	0.0124307	0.0421159	238.807	0.00755321	0.0133646	76.9399
4	B.3.2.2 - Asbestosis	0.00685898	0.0260197	279.352	0.00844748	0.0407983	382.964	0.00880671	0.0135854	54.2625	0.0059753	0.0207047	246.504	0.00614939	0.0215529	250.488	0.00646891	0.0341377	427.719	0.00502411	0.0059237	17.9055	0.00665979	0.0217981	227.31	0.00741846	0.0265763	258.246	0.0140354	0.0844466	501.67	0.00558653	0.0196727	252.146	0.00582284	0.0159975	174.738	0.00670451	0.0261834	290.533	0.00796165	0.0431816	442.37	0.006924	0.0371791	436.961	0.00633611	0.0145806	130.119
4	B.3.2.3 - Coal workers pneumoconiosis	0.00323352	0.0166796	415.833	0.0099161	0.0385152	288.411	0.00632024	0.00685195	8.41272	0.00293321	0.0110733	277.515	0.00684573	0.0246526	260.117	0.0060074	0.0293838	389.127	0.00156524	0.00298619	90.7815	0.00998167	0.0241539	141.982	0.00993138	0.0310868	213.016	0.00662219	0.0261289	294.566	0.00305152	0.011479	276.174	0.00286216	0.00869783	203.89	0.00638045	0.0217238	240.474	0.00515812	0.0224188	334.632	0.01189	0.0559659	370.699	0.00538115	0.0133792	148.631
4	B.3.2.4 - Other pneumoconiosis	0.0302325	0.153632	408.168	0.0182164	0.0707567	288.422	0.0364111	0.0403353	10.7775	0.0163129	0.0612374	275.393	0.0113445	0.0374806	230.387	0.0154498	0.0631187	308.541	0.00930991	0.0154388	65.8321	0.00804366	0.0200502	149.267	0.0196707	0.059976	204.9	0.0590009	0.131652	123.135	0.0127719	0.044394	247.593	0.014234	0.0416931	192.911	0.0129956	0.0377863	190.762	0.0210585	0.0907133	330.769	0.0165983	0.0783344	371.942	0.0109689	0.0235374	114.582
3	B.3.3 - Asthma	3.17753	2.92354	-7.99314	4.57041	3.30646	-27.6552	2.6313	2.50274	-4.8858	2.53387	1.99294	-21.3481	5.17554	4.96722	-4.02518	6.52329	4.96565	-23.8781	3.75827	2.23437	-40.548	3.98224	2.95915	-25.6912	2.50077	1.58026	-36.8092	3.98997	2.99912	-24.8336	2.38396	1.73391	-27.2676	2.60838	1.94683	-25.3625	3.25693	2.45304	-24.6823	2.74827	2.39004	-13.0348	2.5103	2.44769	-2.49409	3.38054	1.98716	-41.2176
3	B.3.4 - Interstitial lung disease and pulmonary sarcoidosis	0.562628	1.28551	128.483	0.497741	0.886434	78.0912	1.30812	3.01063	130.149	1.6893	3.85456	128.175	0.561175	1.1733	109.079	0.452725	1.02384	126.15	1.13002	1.92703	70.5304	0.953748	1.79267	87.9605	1.03683	1.77833	71.5157	0.777956	1.42714	83.4472	0.672311	1.25187	86.2036	0.729845	1.37058	87.7903	1.1161	2.4643	120.795	1.08483	2.55814	135.811	0.301063	0.598694	98.8601	0.985863	1.7438	76.8808
3	B.3.5 - Other chronic respiratory diseases	0.765653	0.69905	-8.69894	0.881029	0.53598	-39.1644	0.494087	0.525384	6.33417	0.411625	0.413232	0.390256	1.29267	0.838936	-35.1004	1.00905	0.626872	-37.8748	0.364061	0.349666	-3.95408	0.49652	0.432091	-12.9761	0.566241	0.531631	-6.11231	0.894971	0.670855	-25.0417	0.511173	0.419967	-17.8425	0.472757	0.468246	-0.954104	0.478503	0.473932	-0.955343	0.515397	0.492975	-4.35053	0.713873	0.581952	-18.4797	0.351381	0.373227	6.21716
2	B.4 - Cirrhosis and other chronic liver diseases	14.0088	11.839	-15.4889	22.5588	14.0676	-37.6405	13.4723	11.7731	-12.6121	14.2397	11.2642	-20.8961	13.8692	11.0496	-20.3301	8.57607	8.17509	-4.67556	9.75496	5.35883	-45.0657	9.60815	7.12432	-25.8513	11.7159	8.29051	-29.2372	12.0594	11.3752	-5.67313	11.374	8.08974	-28.8752	10.2284	7.5716	-25.9751	13.6267	9.06475	-33.4779	11.9172	10.0634	-15.5555	14.5269	11.0705	-23.7932	11.5514	8.54961	-25.986
3	B.4.1 - Cirrhosis and other chronic liver diseases due to hepatitis B	3.26197	2.48003	-23.9714	5.30795	2.97865	-43.8832	3.20396	2.48373	-22.4794	3.31103	2.3772	-28.2035	3.20967	2.3094	-28.0489	1.98172	1.74616	-11.8866	1.67454	0.755125	-54.9055	1.40152	1.04117	-25.7117	2.73973	1.72897	-36.8927	2.848	2.40335	-15.6126	2.64574	1.68611	-36.2707	2.39049	1.5853	-33.6831	2.13496	1.36017	-36.2904	3.69119	2.98323	-19.1797	3.45887	2.35262	-31.9829	2.69721	1.80734	-32.9922
3	B.4.2 - Cirrhosis and other chronic liver diseases due to hepatitis C	2.93831	2.16242	-26.4061	4.69244	2.58505	-44.9103	2.87186	2.15434	-24.9846	2.95035	2.04819	-30.5781	2.90266	2.01577	-30.5542	1.75484	1.50531	-14.2196	1.61061	0.673169	-58.2042	3.54136	2.61078	-26.2776	2.45151	1.51526	-38.1908	2.51496	2.07466	-17.5072	2.36864	1.46813	-38.018	2.14232	1.38148	-35.515	5.06213	2.95982	-41.5302	1.84826	1.32694	-28.206	3.06193	2.03998	-33.3762	2.42409	1.57191	-35.1545
3	B.4.3 - Cirrhosis and other chronic liver diseases due to alcohol use	4.59982	4.72459	2.71249	7.23916	5.60246	-22.6089	4.38132	4.68515	6.93463	4.76421	4.49693	-5.61034	4.52107	4.46938	-1.14345	2.7177	3.19902	17.7108	4.72763	3.08576	-34.7291	1.26191	0.947794	-24.892	3.91179	3.36742	-13.916	3.83724	4.55234	18.6358	3.82255	3.29172	-13.8868	3.43484	3.05876	-10.9488	3.80591	3.03267	-20.3169	3.72456	3.73725	0.340868	4.64489	4.3845	-5.6061	3.91742	3.42835	-12.4844
3	B.4.4 - Cirrhosis and other chronic liver diseases due to other causes	3.20872	2.47197	-22.9609	5.31926	2.9014	-45.4549	3.01514	2.44993	-18.7457	3.21414	2.34186	-27.1387	3.23582	2.25505	-30.3097	2.12182	1.7246	-18.7205	1.74218	0.844768	-51.5109	3.40336	2.52459	-25.8208	2.6129	1.67886	-35.747	2.85916	2.34486	-17.9878	2.53709	1.64378	-35.2099	2.2608	1.54606	-31.6145	2.62367	1.71209	-34.7446	2.65314	2.01596	-24.0161	3.36117	2.29337	-31.7686	2.51263	1.74201	-30.67
2	B.5 - Digestive diseases	16.8451	16.3635	-2.85922	19.0882	15.5303	-18.6391	18.3248	18.0337	-1.58855	18.2567	17.2533	-5.49645	17.9755	17.116	-4.78123	14.3866	14.4294	0.297692	20.9755	14.1517	-32.5321	19.3847	15.9702	-17.6146	27.0878	21.6682	-20.0076	22.5004	20.2916	-9.81696	20.5972	18.7494	-8.97127	24.1679	19.2079	-20.5232	22.6375	15.8371	-30.0404	19.507	16.9251	-13.2359	16.2548	13.8131	-15.0215	23.7934	18.6882	-21.4563
3	B.5.1 - Peptic ulcer disease	3.23708	1.97408	-39.0166	5.37515	2.6989	-49.7893	3.37532	2.0729	-38.5866	2.58536	1.43272	-44.5832	3.90425	2.39627	-38.624	2.96119	1.95396	-34.0144	4.16213	1.6484	-60.3952	4.59534	2.32118	-49.4884	5.15514	2.50133	-51.4788	4.76244	3.70715	-22.1586	4.34754	2.34993	-45.948	4.73769	2.43079	-48.6924	4.59599	1.7553	-61.8081	4.01954	2.31694	-42.358	3.89386	2.2956	-41.0455	4.98512	2.414	-51.5759
3	B.5.2 - Gastritis and duodenitis	0.2344	0.217582	-7.17469	0.629035	0.572862	-8.92996	0.576017	0.575046	-0.168488	0.335071	0.316437	-5.56093	0.370881	0.348012	-6.16596	0.38867	0.389006	0.0866158	0.294575	0.220804	-25.043	0.405999	0.363479	-10.473	0.319401	0.26216	-17.9213	0.75636	0.585715	-22.5614	0.331672	0.324736	-2.09123	0.435544	0.374938	-13.915	0.248527	0.1944	-21.7791	0.445566	0.392637	-11.8789	0.545247	0.484833	-11.0801	0.312202	0.29547	-5.35937
3	B.5.3 - Appendicitis	0.806875	0.775877	-3.84184	1.08768	0.80449	-26.036	1.15661	1.21332	4.90335	0.836833	0.732609	-12.4546	0.734451	0.606737	-17.3891	0.671238	0.582938	-13.1549	0.732419	0.462143	-36.9019	0.765026	0.583104	-23.7799	0.932795	0.689604	-26.0712	1.3744	1.17954	-14.1777	0.724814	0.636494	-12.1852	0.75734	0.617571	-18.4553	0.714283	0.463431	-35.1194	1.20754	0.969646	-19.701	0.669186	0.580591	-13.2391	0.58244	0.435422	-25.2417
3	B.5.4 - Paralytic ileus and intestinal obstruction	3.21505	2.84026	-11.6573	3.11896	2.29573	-26.3945	2.53552	2.19509	-13.4263	3.33659	2.83543	-15.0203	4.18291	3.85187	-7.91411	3.2393	2.94536	-9.07401	3.13784	2.14	-31.8004	2.68483	2.14249	-20.1999	4.99389	3.69212	-26.0673	4.64517	3.91562	-15.7054	3.64707	3.17052	-13.0666	3.58705	2.68129	-25.2508	3.78845	2.79267	-26.2845	3.40657	2.59274	-23.89	3.82603	2.77238	-27.539	3.1676	2.97352	-6.12692
3	B.5.5 - Inguinal, femoral, and abdominal hernia	0.64818	0.581517	-10.2846	1.00813	0.790956	-21.5424	0.984779	0.907581	-7.83909	1.41153	1.22157	-13.4579	0.867918	0.745814	-14.0686	0.8372	0.875202	4.5392	0.955699	0.613489	-35.8073	0.921803	0.699993	-24.0626	1.16131	0.886915	-23.628	1.46246	1.26984	-13.171	0.996424	0.872106	-12.4764	1.2624	1.0137	-19.7005	0.969662	0.685625	-29.2924	1.37016	1.04426	-23.7858	0.785404	0.698237	-11.0984	1.11491	0.88645	-20.491
3	B.5.6 - Inflammatory bowel disease	0.221168	0.255546	15.5439	0.377331	0.365513	-3.13197	0.647713	0.773814	19.4686	0.434451	0.485045	11.6456	0.433475	0.469709	8.35906	0.332253	0.398029	19.7971	0.46647	0.386171	-17.2143	0.651768	0.609403	-6.5	0.553974	0.508467	-8.21467	0.577976	0.614282	6.2817	0.560435	0.619816	10.5954	0.340393	0.336524	-1.13648	0.551569	0.507128	-8.05723	0.583912	0.623197	6.72795	0.326285	0.365291	11.9545	0.588004	0.502319	-14.5722
3	B.5.7 - Vascular intestinal disorders	0.610042	0.650611	6.65028	1.34198	1.17068	-12.7642	0.991769	0.933236	-5.90191	1.32665	1.14044	-14.0366	0.897358	0.929719	3.60631	0.957401	1.03924	8.54775	3.06562	2.01676	-34.2136	2.03686	1.80983	-11.146	4.84721	3.60876	-25.5498	1.11507	1.10005	-1.34743	2.29763	2.06124	-10.2881	3.56395	2.764	-22.4456	3.53182	2.07799	-41.1637	1.2138	0.962372	-20.714	1.13898	1.03167	-9.42157	4.09297	2.74325	-32.9766
3	B.5.8 - Gallbladder and biliary diseases	3.75255	3.93797	4.94123	2.75016	2.51774	-8.45095	4.96254	5.34963	7.80037	4.9038	5.53622	12.8967	3.02011	3.69454	22.3313	2.61756	3.1036	18.5683	3.83538	2.91226	-24.0684	3.92955	3.73887	-4.85258	3.9617	4.031	1.74934	4.1988	4.06042	-3.29591	3.93858	4.17341	5.96212	5.37663	4.79256	-10.863	3.75023	3.25145	-13.3001	4.25966	4.50562	5.77414	2.61785	2.67716	2.26555	4.74764	3.96365	-16.5131
3	B.5.9 - Pancreatitis	2.31317	2.9329	26.7912	0.971203	1.00053	3.01988	1.54487	2.05834	33.2369	1.30998	1.49482	14.1101	1.1922	1.31416	10.2292	0.971582	1.3618	40.1635	2.05237	1.7144	-16.4674	1.65334	1.66179	0.511337	2.182	2.16473	-0.791577	1.31849	1.65112	25.2285	1.6332	1.90922	16.9004	1.69963	1.69144	-0.481368	1.7309	1.60395	-7.33454	1.30345	1.5267	17.1274	1.0811	1.21801	12.6635	1.82489	1.90382	4.32516
3	B.5.10 - Other digestive diseases	1.80661	2.19714	21.6167	2.42854	3.31288	36.4145	1.5497	1.95477	26.139	1.77646	2.05797	15.8465	2.37192	2.7592	16.3276	1.41019	1.78027	26.2436	2.27295	2.03728	-10.3685	1.74022	2.04005	17.2293	2.9804	3.32311	11.499	2.28924	2.20782	-3.55679	2.11984	2.6319	24.1554	2.40728	2.50503	4.06077	2.75607	2.50518	-9.10329	1.6968	1.99097	17.3364	1.37089	1.68935	23.2295	2.37761	2.57029	8.10364
2	B.6 - Neurological disorders	39.449	39.0774	-0.941948	41.1174	37.861	-7.91981	39.5974	38.8033	-2.00531	40.1525	39.0368	-2.77884	39.5255	37.9205	-4.06061	39.6867	39.3887	-0.750838	41.8417	39.4486	-5.71952	40.8467	39.5647	-3.13854	40.728	39.3225	-3.45082	40.8147	38.8048	-4.9245	41.0003	39.4088	-3.88166	40.7514	39.4735	-3.13593	40.9163	39.7531	-2.84298	39.0878	37.8833	-3.08157	39.7809	38.4992	-3.22209	41.0091	39.7936	-2.96406
3	B.6.1 - Alzheimer disease and other dementias	37.0831	36.0949	-2.66473	38.2192	34.9635	-8.51851	37.8587	36.3975	-3.85961	37.8337	35.9594	-4.95405	37.3252	35.0905	-5.98715	36.9678	35.727	-3.35643	38.5383	35.5714	-7.69869	37.5201	35.289	-5.94644	37.6067	35.5281	-5.52714	37.8456	35.2003	-6.98958	37.9158	35.4384	-6.53396	37.5275	35.3808	-5.7204	37.2395	35.2608	-5.31353	37.1144	35.2581	-5.00161	37.5433	35.5438	-5.32586	37.2335	35.3074	-5.17288
3	B.6.2 - Parkinson disease	0.365374	0.802715	119.697	0.480952	0.867826	80.4393	0.340015	0.741438	118.061	0.54032	1.13381	109.841	0.471703	1.03662	119.76	0.611887	1.40466	129.562	1.13423	1.77708	56.6771	0.90972	1.85567	103.982	0.75049	1.5944	112.448	0.641727	1.10596	72.3409	0.836967	1.68613	101.458	0.639835	1.30999	104.739	0.899759	1.75029	94.5283	0.457689	1.03562	126.272	0.48342	1.11337	130.31	0.757909	1.69223	123.276
3	B.6.3 - Epilepsy	0.607595	0.647343	6.54181	1.00032	0.741604	-25.8634	0.792521	0.89171	12.5156	0.720175	0.676214	-6.10427	0.781892	0.748667	-4.24927	1.08502	1.04098	-4.0584	0.679813	0.522834	-23.0915	1.11463	0.958766	-13.9835	0.992578	0.7738	-22.0413	1.19164	1.12264	-5.78997	1.22159	1.09267	-10.553	1.21256	1.10671	-8.72958	1.35302	1.09275	-19.2361	0.71902	0.656852	-8.64626	0.913086	0.839181	-8.09399	1.5366	1.257	-18.1956
3	B.6.4 - Multiple sclerosis	0.731623	0.771733	5.4823	0.154681	0.173211	11.98	0.0893433	0.0871266	-2.48111	0.171751	0.230428	34.1636	0.129747	0.150499	15.994	0.121876	0.155473	27.5664	0.255277	0.283149	10.9183	0.164495	0.206009	25.2369	0.178587	0.205135	14.8656	0.169768	0.192774	13.5513	0.187143	0.227892	21.7746	0.228775	0.288042	25.9059	0.188733	0.228274	20.9507	0.123694	0.144152	16.5395	0.153522	0.208111	35.5574	0.237413	0.304034	28.061
3	B.6.8 - Motor neuron disease	0.122566	0.147263	20.1502	0.185189	0.210587	13.7146	0.127704	0.245746	92.434	0.183868	0.314682	71.1461	0.173589	0.278695	60.5483	0.224661	0.383042	70.4981	0.437066	0.626865	43.4257	0.309289	0.493268	59.4845	0.288194	0.450301	56.2489	0.340276	0.495613	45.6502	0.185342	0.324986	75.3443	0.390348	0.651837	66.989	0.33254	0.560297	68.4904	0.163903	0.279432	70.4862	0.168303	0.277779	65.0473	0.313728	0.488866	55.8248
3	B.6.8 - Other neurological disorders	0.538875	0.613545	13.8567	1.07736	0.904384	-16.0553	0.389251	0.440019	13.0426	0.702954	0.722444	2.77252	0.643641	0.615788	-4.32752	0.675937	0.677846	0.282407	0.797404	0.66785	-16.247	0.828762	0.762305	-8.01877	0.911674	0.771055	-15.4243	0.626274	0.687854	9.83276	0.653648	0.638903	-2.25578	0.752646	0.736457	-2.15085	0.903081	0.861014	-4.65819	0.509272	0.509273	0.000205372	0.519503	0.517057	-0.470903	0.930195	0.744232	-19.9918
2	B.7 - Mental and substance use disorders	0.94499	1.47272	55.8454	1.09844	1.3988	27.344	0.926058	1.71494	85.187	0.544141	0.848206	55.88	1.36985	2.12852	55.3837	1.27362	2.06617	62.2284	1.20076	1.15704	-3.64144	1.70263	1.98791	16.7554	1.491	1.63326	9.5413	1.16977	1.71092	46.2617	1.23505	1.64803	33.4389	1.34896	1.67472	24.1487	2.18134	2.43446	11.6037	0.504835	0.776814	53.8749	1.18214	1.7003	43.8326	1.21944	1.3549	11.109
3	B.7.1 - Schizophrenia	0.0853243	0.213006	149.643	0.0703745	0.138116	96.2591	0.0119643	0.0232661	94.4629	0.0242177	0.0508685	110.047	0.0671719	0.146073	117.462	0.0843661	0.214235	153.935	0.0274931	0.0464959	69.1185	0.120218	0.226897	88.7384	0.0966957	0.169167	74.9473	0.0977065	0.220904	126.09	0.13003	0.264799	103.645	0.0789417	0.158367	100.613	0.101302	0.182192	79.8513	0.0276773	0.0605762	118.866	0.0635218	0.142573	124.448	0.102824	0.1916	86.3371
3	B.7.2 - Alcohol use disorders	0.663573	0.855518	28.9259	0.738255	0.776622	5.197	0.400846	0.557914	39.184	0.249541	0.286058	14.6335	0.984653	1.39841	42.0208	0.946986	1.35844	43.4488	0.909257	0.693123	-23.7704	1.29042	1.27717	-1.02632	1.11468	1.03094	-7.51263	0.676783	0.786494	16.2108	0.826235	0.892453	8.01437	0.979349	0.998561	1.96164	1.79244	1.78755	-0.272619	0.243031	0.2786	14.6355	0.776202	0.927168	19.4493	0.912004	0.840521	-7.83793
3	B.7.3 - Drug use disorders	0.185715	0.388104	108.978	0.274084	0.464259	69.3857	0.506991	1.12686	122.265	0.258986	0.494902	91.092	0.306597	0.567604	85.1302	0.228716	0.473295	106.936	0.25108	0.403621	60.7537	0.280901	0.471206	67.7481	0.266478	0.418737	57.1378	0.382634	0.685043	79.0334	0.2684	0.477791	78.0146	0.276734	0.498848	80.2625	0.276107	0.45192	63.6757	0.222183	0.420757	89.3736	0.328432	0.611355	86.1437	0.192697	0.309024	60.3679
4	B.7.3.1 - Opioid use disorders	0.142651	0.241885	69.5638	0.199923	0.247039	23.5672	0.245717	0.398778	62.2915	0.196204	0.273746	39.5211	0.229704	0.333507	45.1903	0.156829	0.244178	55.6974	0.196659	0.252873	28.5847	0.171327	0.200451	16.9986	0.188587	0.229708	21.8047	0.251649	0.351681	39.7509	0.189112	0.250856	32.6491	0.202715	0.277473	36.8785	0.206655	0.26036	25.9873	0.164794	0.240431	45.8974	0.227582	0.282947	24.3274	0.135462	0.168194	24.1636
4	B.7.3.2 - Cocaine use disorders	0.00614381	0.0378121	515.451	0.0145696	0.0789071	441.586	0.00806918	0.0402447	398.745	0.0181587	0.098902	444.653	0.0133527	0.0768597	475.613	0.0149409	0.0778296	420.917	0.0163904	0.053473	226.245	0.0215115	0.0882836	310.401	0.0117623	0.0478974	307.213	0.0258149	0.117009	353.262	0.0163399	0.0743386	354.95	0.0123212	0.0560371	354.804	0.0167308	0.0711739	325.405	0.0103627	0.0562633	442.941	0.0302322	0.160251	430.068	0.01108	0.0399247	260.33
4	B.7.3.3 - Amphetamine use disorders	0.000487932	0.0136005	2687.37	0.000904598	0.0192889	2032.31	0.000809623	0.0230786	2750.54	0.000948326	0.0239432	2424.79	0.000616327	0.0142265	2208.26	0.000712945	0.0169741	2280.84	0.000875216	0.0213191	2335.86	0.000633977	0.0111671	1661.43	0.000518382	0.00813087	1468.51	0.00209248	0.0249114	1090.52	0.00061699	0.0121144	1863.46	0.000921142	0.0211178	2192.57	0.000650562	0.0124477	1813.38	0.000584525	0.0135572	2219.36	0.00131229	0.0287661	2092.06	0.000523925	0.00824971	1474.6
4	B.7.3.5 - Other drug use disorders	0.0364318	0.0948065	160.23	0.058687	0.119024	102.812	0.252395	0.664763	163.382	0.0436748	0.0983101	125.096	0.0629246	0.143011	127.273	0.0562332	0.134312	138.849	0.037156	0.075956	104.424	0.0874283	0.171305	95.9376	0.0656103	0.133001	102.714	0.103078	0.191441	85.7239	0.0623306	0.140482	125.382	0.0607771	0.14422	137.293	0.05207	0.107939	107.295	0.0464419	0.110506	137.944	0.069305	0.139391	101.126	0.0456314	0.0926558	103.053
3	B.7.7 - Eating disorders	0.0103777	0.0160958	55.0999	0.0157293	0.0198035	25.9021	0.00625616	0.00689401	10.1956	0.0113959	0.0163785	43.7229	0.011424	0.0164271	43.7951	0.0135487	0.020198	49.0774	0.012931	0.0137963	6.69217	0.0110921	0.012633	13.892	0.0131456	0.0144183	9.68127	0.012644	0.0184806	46.1612	0.0103826	0.0129916	25.128	0.0139358	0.0189409	35.9159	0.0114924	0.0127919	11.3075	0.0119432	0.0168814	41.3474	0.0139839	0.0192049	37.3356	0.0119108	0.0137575	15.5049
4	B.7.7.1 - Anorexia nervosa	0.010011	0.0153093	52.9248	0.0152233	0.0186509	22.5157	0.00588673	0.00607471	3.19341	0.0109166	0.0153459	40.5732	0.0110147	0.0156385	41.9781	0.013162	0.019094	45.0693	0.0117531	0.0109543	-6.79692	0.0104414	0.0110009	5.35848	0.0125398	0.0130986	4.45557	0.0123574	0.0177886	43.9507	0.00986203	0.0119558	21.231	0.0133572	0.0178466	33.611	0.0109136	0.0117295	7.47602	0.011523	0.0160421	39.2181	0.013558	0.0184653	36.1948	0.0112731	0.0122106	8.31555
4	B.7.7.2 - Bulimia nervosa	0.000366719	0.000786531	114.478	0.000506028	0.00115261	127.777	0.000369438	0.000819301	121.77	0.000479287	0.00103269	115.463	0.000409251	0.000788616	92.6973	0.000386702	0.00110403	185.5	0.00117785	0.00284206	141.293	0.000650649	0.00163206	150.836	0.00060578	0.00131972	117.855	0.00028653	0.000691954	141.495	0.000520609	0.00103575	98.9502	0.000578624	0.0010943	89.1219	0.000578798	0.0010624	83.5526	0.000420258	0.000839377	99.7291	0.000425877	0.000739538	73.6507	0.000637645	0.00154698	142.609
2	B.8 - Diabetes, urogenital, blood, and endocrine diseases	57.2685	83.1251	45.1498	81.597	97.5266	19.5223	57.7447	79.3186	37.3607	63.3403	81.6043	28.8346	73.7073	89.1058	20.8914	40.7317	67.0466	64.6053	55.8512	45.7478	-18.0899	54.0029	65.6958	21.6523	51.5019	62.3429	21.0499	65.1449	102.357	57.1222	61.1746	79.2937	29.6187	52.7928	65.7257	24.4974	64.1304	63.3954	-1.14608	55.6684	80.2352	44.1307	64.2036	91.4726	42.4726	53.3996	66.0037	23.6033
3	B.8.1 - Diabetes mellitus	30.0657	43.4349	44.4666	53.2648	66.7085	25.2393	29.4373	38.2393	29.901	38.2152	44.657	16.8566	48.5032	55.2941	14.0009	25.1752	41.7141	65.6952	35.3159	22.1231	-37.3568	32.0714	33.8228	5.46124	28.8245	31.6665	9.8596	41.4535	67.9718	63.9712	34.4886	44.3073	28.4694	29.6273	32.4831	9.63877	36.5942	29.6514	-18.9726	28.3748	46.962	65.5061	44.4508	61.4022	38.1352	31.942	37.0062	15.8542
3	B.8.2 - Acute glomerulonephritis	0.563092	0.116286	-79.3488	0.591628	0.0743525	-87.4326	0.0397694	0.0185303	-53.4055	0.368599	0.0660169	-82.0898	0.225833	0.0433385	-80.8095	0.327068	0.0630126	-80.7341	0.104723	0.0206539	-80.2776	0.111783	0.0242241	-78.3293	0.146204	0.0311941	-78.6639	0.242719	0.0755663	-68.8667	0.0555688	0.0172732	-68.9157	0.121453	0.0275445	-77.3209	0.129718	0.027594	-78.7278	0.230559	0.0484975	-78.9652	0.169645	0.0369093	-78.2431	0.229776	0.0459264	-80.0126
3	B.8.3 - Chronic kidney disease	20.5808	28.0388	36.2374	21.3013	20.9107	-1.83409	22.569	29.3208	29.9167	17.7169	24.1336	36.2183	17.4553	20.6131	18.091	10.4308	16.2372	55.6653	13.5933	13.8043	1.55222	14.542	18.1332	24.6952	15.3316	19.0326	24.1397	16.1559	23.3114	44.2904	19.1286	22.1545	15.8189	15.2756	19.2132	25.7771	18.3794	18.031	-1.89546	21.1248	22.3442	5.77247	14.3561	20.3872	42.0104	14.479	16.2867	12.485
4	B.8.3.1 - Chronic kidney disease due to diabetes mellitus	9.55095	14.4368	51.1555	9.51441	11.6632	22.5849	11.7896	16.5943	40.7542	9.61454	14.8443	54.3944	7.74856	12.0139	55.0462	4.52775	8.31537	83.6533	7.12875	8.15091	14.3386	6.86212	10.104	47.2428	7.92771	11.3835	43.5913	10.6048	15.9207	50.1279	9.18344	11.9999	30.6694	8.33326	11.6481	39.7785	8.45314	10.3022	21.8744	11.1492	13.9403	25.0346	7.92572	12.8845	62.5662	6.51201	9.16554	40.7482
4	B.8.3.2 - Chronic kidney disease due to hypertension	7.71302	9.93339	28.7872	9.46434	8.07937	-14.6336	7.67703	9.46818	23.3313	6.06785	7.5322	24.1331	6.98036	7.17503	2.78893	4.6962	6.99492	48.9485	4.80057	4.50413	-6.17501	6.32991	7.17259	13.3127	5.97665	6.71005	12.2712	4.58547	6.42998	40.225	8.06417	8.75857	8.61098	5.46837	6.41507	17.3123	8.18573	6.98493	-14.6695	7.00083	6.59416	-5.80886	4.96616	6.46676	30.2164	6.3959	6.2821	-1.77915
4	B.8.3.3 - Chronic kidney disease due to glomerulonephritis	2.62913	2.75153	4.65565	2.06181	0.957325	-53.5687	2.48206	2.44467	-1.50652	1.86234	1.53896	-17.3644	2.66933	1.36961	-48.6907	1.07609	0.751994	-30.1178	1.47758	0.950588	-35.6659	1.24281	0.728859	-41.3538	1.33234	0.823433	-38.1965	0.826631	0.779296	-5.72626	1.64593	1.12045	-31.9258	1.36073	1.00588	-26.0784	1.69702	0.706058	-58.3943	2.75451	1.60712	-41.6549	1.34363	0.888137	-33.9003	1.52094	0.788601	-48.1506
4	B.8.3.4 - Chronic kidney disease due to other causes	0.687758	0.91712	33.3492	0.260785	0.210735	-19.1922	0.620287	0.813658	31.1745	0.17213	0.218134	26.7264	0.0570069	0.0545775	-4.26151	0.130772	0.17487	33.7212	0.186373	0.198639	6.5809	0.107179	0.12777	19.2111	0.0948808	0.11558	21.816	0.139002	0.181392	30.4963	0.235052	0.275547	17.2281	0.11325	0.144181	27.312	0.0434681	0.0377859	-13.0721	0.220303	0.202637	-8.01882	0.120619	0.147757	22.499	0.0501616	0.0504783	0.631377
3	B.8.4 - Urinary diseases and male infertility	2.43269	4.9073	101.723	2.67091	3.78535	41.725	2.36039	4.96882	110.508	3.74753	7.45392	98.9024	3.64631	6.14947	68.6488	2.08472	3.88023	86.127	3.45072	5.273	52.8088	3.75489	8.05472	114.513	3.32814	5.84822	75.7204	2.79627	4.43037	58.4385	3.33558	5.60505	68.0385	4.0537	7.48494	84.6447	4.7352	8.89178	87.7803	2.77259	5.19002	87.19	2.29446	4.19794	82.9594	3.00617	6.31243	109.983
4	B.8.4.1 - Interstitial nephritis and urinary tract infections	2.2409	4.44187	98.218	2.4397	3.39708	39.2418	2.28671	4.84604	111.922	3.54696	7.02478	98.0508	3.42483	5.70519	66.5833	1.89512	3.43722	81.3718	3.23785	4.9074	51.5636	3.54354	7.63871	115.567	3.07342	5.37545	74.9011	2.49221	3.82197	53.3569	3.13938	5.20584	65.8235	3.81589	6.99781	83.386	4.52212	8.52108	88.431	2.57801	4.77659	85.2821	2.12154	3.85302	81.6146	2.75155	5.84189	112.312
4	B.8.4.2 - Urolithiasis	0.0743882	0.17218	131.461	0.0701149	0.121701	73.5733	0.0353063	0.0478474	35.5206	0.0952824	0.198392	108.214	0.0625003	0.11695	87.1191	0.0681162	0.15347	125.306	0.101423	0.162265	59.9885	0.11717	0.230811	96.9879	0.111087	0.202419	82.2165	0.120129	0.217576	81.1185	0.0765681	0.14627	91.0326	0.0988506	0.192331	94.5673	0.0903898	0.145664	61.1504	0.0897811	0.187879	109.263	0.0506288	0.0908391	79.4218	0.115655	0.205067	77.3099
4	B.8.4.5 - Other urinary diseases	0.117404	0.293255	149.783	0.161095	0.266565	65.471	0.0383739	0.0749338	95.2728	0.105283	0.230741	119.164	0.158986	0.327322	105.881	0.121481	0.28954	138.341	0.111448	0.203338	82.4506	0.094184	0.185198	96.6348	0.143626	0.270344	88.228	0.183932	0.390819	112.481	0.119623	0.252944	111.451	0.138952	0.294791	112.153	0.122694	0.225039	83.4149	0.104805	0.225553	115.213	0.122296	0.254075	107.754	0.138959	0.265476	91.0459
3	B.8.5 - Gynecological diseases	0.102665	0.111997	9.09047	0.252694	0.244786	-3.12968	0.352326	0.432501	22.7561	0.255365	0.267441	4.72878	0.192138	0.203838	6.08924	0.132812	0.162445	22.3121	0.158968	0.12232	-23.0539	0.21659	0.197108	-8.99496	0.194846	0.172351	-11.5451	0.367747	0.413455	12.4293	0.157075	0.155837	-0.788299	0.150229	0.141514	-5.80149	0.161409	0.13576	-15.8911	0.213943	0.224797	5.07309	0.140792	0.146402	3.98399	0.139282	0.120492	-13.4911
4	B.8.5.1 - Uterine fibroids	0.0148971	0.0151949	1.99862	0.0681887	0.0802119	17.6323	0.0262446	0.0189868	-27.6544	0.0752517	0.0924061	22.796	0.0409527	0.0556992	36.0087	0.034716	0.0510872	47.1578	0.0418424	0.0353508	-15.5145	0.0662755	0.070506	6.38311	0.0415823	0.0449668	8.13935	0.0755076	0.099887	32.2875	0.0357177	0.0426437	19.3909	0.0394943	0.0450502	14.0676	0.0296494	0.0303906	2.49984	0.0586272	0.0755808	28.9178	0.0380091	0.048924	28.7164	0.0352758	0.0367614	4.21153
4	B.8.5.2 - Polycystic ovarian syndrome	0.00735971	0.00321961	-56.2535	0.00651562	0.0012299	-81.1238	0.0177597	0.0065279	-63.2432	0.00564066	0.00101995	-81.9178	0.00553346	0.00120192	-78.279	0.00418506	0.00106739	-74.4953	0.0046675	0.00046456	-90.0469	0.00576001	0.000881208	-84.7013	0.00625626	0.0010074	-83.8978	0.004027	0.00145893	-63.7713	0.00542924	0.000945796	-82.5796	0.00520673	0.000901812	-82.6799	0.00566283	0.0009126	-83.8844	0.00516104	0.00101051	-80.4203	0.00523064	0.00110507	-78.8732	0.00522902	0.000789725	-84.8973
4	B.8.5.4 - Endometriosis	0.000227573	0.000363917	59.9121	0.00439111	0.00978186	122.765	0.00106047	0.000841262	-20.6709	0.00750118	0.0142904	90.5086	0.00131511	0.00370812	181.961	0.00218659	0.00527996	141.47	0.0094477	0.0125255	32.5775	0.0054818	0.0121338	121.347	0.00144793	0.00300404	107.471	0.0027776	0.00739508	166.24	0.00483925	0.0101506	109.756	0.00238467	0.00531828	123.02	0.00270529	0.00522444	93.1197	0.00458958	0.0108217	135.788	0.000769678	0.00232797	202.46	0.00344346	0.00640395	85.9743
4	B.8.5.5 - Genital prolapse	0.0489019	0.0567825	16.1152	0.0469625	0.0519854	10.6956	0.253018	0.333481	31.8014	0.0756125	0.0841381	11.2755	0.0275925	0.032314	17.1114	0.0385249	0.0485258	25.9596	0.0231316	0.0201544	-12.8709	0.0359188	0.0358623	-0.157393	0.0199474	0.0210582	5.56851	0.0674664	0.0723382	7.22111	0.0394548	0.042549	7.84234	0.0239989	0.0250201	4.25536	0.0256486	0.0258136	0.64314	0.0558834	0.0607221	8.65855	0.0311818	0.0355498	14.008	0.025791	0.0247781	-3.92721
4	B.8.5.7 - Other gynecological diseases	0.0312785	0.0364365	16.4909	0.126637	0.101577	-19.7887	0.0542434	0.0726646	33.9601	0.0913588	0.0755859	-17.2648	0.116744	0.110914	-4.9936	0.0531991	0.0564843	6.17532	0.0798789	0.0538245	-32.6174	0.103154	0.0777249	-24.6517	0.125612	0.102314	-18.5474	0.217968	0.232376	6.60993	0.071634	0.0595477	-16.8723	0.0791445	0.0652231	-17.5898	0.0977433	0.0734184	-24.8865	0.0896821	0.0766617	-14.5184	0.0656011	0.0584947	-10.8327	0.0695433	0.0517586	-25.5735
3	B.8.6 - Hemoglobinopathies and hemolytic anemias	1.68263	1.58412	-5.85471	1.28822	0.906161	-29.6577	1.1425	1.13305	-0.82662	1.43933	1.19714	-16.8262	1.62414	1.36002	-16.2622	1.16192	0.996059	-14.2745	1.45703	0.945096	-35.1353	1.48796	1.08065	-27.374	1.75615	1.19337	-32.0462	1.60745	1.3335	-17.0424	1.5083	1.19192	-20.9762	1.27809	0.994462	-22.1915	1.81789	1.20325	-33.8106	1.26062	1.0503	-16.6845	1.26335	1.0886	-13.8325	1.4785	1.02374	-30.7581
4	B.8.6.1 - Thalassemias	0.0866503	0.0749661	-13.4844	0.100213	0.0511124	-48.9962	0.0462645	0.0611336	32.1392	0.0994193	0.0828347	-16.6815	0.102066	0.107813	5.63085	0.146315	0.0875687	-40.1507	0.0356007	0.0485866	36.4766	0.0588736	0.0614499	4.37592	0.0817969	0.0739692	-9.56973	0.124946	0.0895818	-28.3038	0.0629188	0.0573201	-8.8982	0.0361302	0.0378325	4.71153	0.0426397	0.0371062	-12.9773	0.0866097	0.0811544	-6.2988	0.094089	0.0884908	-5.94992	0.073786	0.0654542	-11.2919
4	B.8.6.2 - Sickle cell disorders	0.132954	0.172398	29.6678	0.140674	0.110457	-21.4804	0.0651778	0.114752	76.0599	0.0399748	0.107874	169.854	0.231695	0.323471	39.6107	0.0433915	0.0619403	42.7476	0.295216	0.290245	-1.68394	0.207225	0.248464	19.9008	0.185088	0.195125	5.42303	0.230363	0.248864	8.031	0.124908	0.165804	32.7412	0.185219	0.241296	30.2762	0.455133	0.466676	2.53613	0.0674209	0.0983119	45.8182	0.0350843	0.0679408	93.65	0.0541787	0.0749999	38.4306
4	B.8.6.3 - G6PD deficiency	0.446418	0.610745	36.8099	0.17043	0.19126	12.2219	0.151959	0.237648	56.3897	0.208618	0.251115	20.3711	0.168359	0.212904	26.4586	0.164153	0.211806	29.0297	0.101234	0.0820702	-18.9303	0.149565	0.153172	2.41161	0.185404	0.178307	-3.82816	0.214828	0.258628	20.3882	0.178028	0.207698	16.6662	0.11917	0.130097	9.16937	0.121691	0.106975	-12.0932	0.170259	0.211521	24.2354	0.188216	0.236261	25.5267	0.15904	0.169969	6.87222
4	B.8.6.4 - Other hemoglobinopathies and hemolytic anemias	1.01661	0.726008	-28.5852	0.8769	0.553332	-36.899	0.879095	0.719518	-18.1524	1.09131	0.755319	-30.7881	1.12202	0.715828	-36.2017	0.808057	0.634744	-21.4481	1.02498	0.524195	-48.8578	1.0723	0.617562	-42.4077	1.30387	0.745973	-42.7876	1.03731	0.736427	-29.0061	1.14245	0.761097	-33.3803	0.93757	0.585237	-37.5794	1.19843	0.592493	-50.5607	0.936334	0.659308	-29.5863	0.945965	0.695907	-26.4341	1.1915	0.713321	-40.1325
3	B.8.7 - Endocrine, metabolic, blood, and immune disorders	1.84083	4.93165	167.904	2.2274	4.89681	119.845	1.84351	5.20553	182.371	1.59742	3.82912	139.707	2.06045	5.44197	164.115	1.41915	3.99351	181.401	1.77053	3.45939	95.3871	1.81833	4.38309	141.05	1.92044	4.39875	129.049	2.52135	4.82108	91.21	2.5009	5.86184	134.389	2.28639	5.38097	135.347	2.31256	5.45466	135.871	1.69106	4.41538	161.101	1.52843	4.21331	175.662	2.12481	5.20819	145.113
2	B.9 - Musculoskeletal disorders	1.81729	2.78425	53.2086	1.79974	2.2564	25.3737	1.23695	1.99154	61.0038	2.84993	3.46468	21.5706	1.69841	2.38615	40.4937	1.74978	2.70637	54.6694	2.85624	2.98711	4.58187	1.77099	2.19959	24.2012	2.10522	2.453	16.5195	1.71856	2.65076	54.2432	2.05844	2.70484	31.4026	2.27479	2.88649	26.8906	2.08977	2.58154	23.532	2.11692	2.71018	28.0241	1.83422	2.52442	37.6287	2.09434	2.66859	27.4189
3	B.9.1 - Rheumatoid arthritis	0.501764	0.593797	18.3418	0.283895	0.276756	-2.51443	0.525097	0.665569	26.7517	0.589946	0.548661	-6.99799	0.374411	0.355113	-5.1542	0.390943	0.46176	18.1145	0.844912	0.652356	-22.7901	0.411551	0.378981	-7.91398	0.482201	0.431329	-10.5499	0.462003	0.502245	8.71051	0.518759	0.522584	0.737322	0.570202	0.533951	-6.35759	0.579396	0.52365	-9.62145	0.366495	0.356697	-2.67344	0.369624	0.402872	8.99487	0.581943	0.562209	-3.39117
3	B.9.5 - Other musculoskeletal disorders	1.31553	2.19045	66.5073	1.51585	1.97964	30.5967	0.711858	1.32598	86.2697	2.25999	2.91602	29.0282	1.324	2.03104	53.4024	1.35884	2.24461	65.1864	2.01133	2.33475	16.0802	1.35944	1.82061	33.9237	1.62302	2.02167	24.5618	1.25656	2.14852	70.9844	1.53968	2.18226	41.7345	1.70458	2.35254	38.0125	1.51038	2.05789	36.25	1.75043	2.35348	34.4514	1.4646	2.12155	44.8551	1.5124	2.10638	39.274
2	B.10 - Other non-communicable diseases	9.82717	10.2227	4.02523	12.9661	9.68542	-25.3019	8.47238	9.89407	16.7803	9.34017	9.54727	2.21733	11.3042	10.9065	-3.51831	11.4528	10.2528	-10.478	8.31663	8.82156	6.07125	9.1863	9.34642	1.74304	8.85922	9.03018	1.92976	11.3613	9.98535	-12.111	8.80739	8.81041	0.0342427	8.75459	9.41248	7.51488	9.71652	9.75776	0.424411	9.63907	9.44854	-1.97671	9.80512	9.31341	-5.0149	8.37895	8.66645	3.43122
3	B.10.1 - Congenital anomalies	7.68085	7.34641	-4.35415	10.0209	6.20506	-38.0787	5.81109	6.34042	9.10902	7.01078	6.42621	-8.33817	8.14268	6.93147	-14.8749	9.1953	6.61408	-28.0711	6.35458	6.47621	1.9141	6.63372	6.06479	-8.57624	6.69012	6.34097	-5.21894	9.07091	7.00953	-22.7252	6.45622	5.68332	-11.9715	6.19526	6.09222	-1.66319	6.72799	6.08083	-9.619	7.45824	6.17086	-17.2612	7.76128	6.36835	-17.9472	6.59268	6.26384	-4.98802
4	B.10.1.1 - Neural tube defects	1.15508	0.71663	-37.9584	1.4116	0.497747	-64.7389	0.697363	0.486249	-30.2732	0.865228	0.474781	-45.1265	0.920482	0.500483	-45.6281	1.28274	0.678749	-47.0861	0.540304	0.387217	-28.3335	0.810746	0.475617	-41.3359	0.510949	0.356027	-30.3204	1.0375	0.516591	-50.2082	0.848883	0.408489	-51.8792	0.594625	0.358742	-39.6692	0.722187	0.403334	-44.151	0.939276	0.498587	-46.918	0.811131	0.467806	-42.3268	0.803582	0.423734	-47.2693
4	B.10.1.2 - Congenital heart anomalies	3.76624	2.96619	-21.2427	5.24015	2.43781	-53.4782	2.71545	2.29993	-15.3022	3.26019	2.43395	-25.3434	4.60993	3.01816	-34.5291	4.84587	2.56549	-47.0583	3.37555	2.53006	-25.0473	3.50256	2.3372	-33.2715	3.9715	2.8704	-27.7251	5.23868	3.22892	-38.3638	3.35934	2.1759	-35.2284	3.44389	2.54477	-26.1077	3.73247	2.52146	-32.4452	3.98078	2.50031	-37.1905	4.27413	2.74544	-35.7661	3.38589	2.39372	-29.3031
4	B.10.1.3 - Cleft lip and cleft palate	0.0603688	0.0412073	-31.7407	0.0735566	0.0232492	-68.3927	0.00614015	0.00426525	-30.5351	0.0410948	0.020558	-49.9742	0.0275327	0.0139095	-49.4801	0.0364083	0.0115363	-68.3141	0.0301881	0.0295645	-2.06585	0.0199249	0.0139747	-29.8631	0.0143816	0.011997	-16.5811	0.0388044	0.0171589	-55.7809	0.0483135	0.0231456	-52.0929	0.0270451	0.0210542	-22.1514	0.0287032	0.0194007	-32.4093	0.0297532	0.0166254	-44.1225	0.0345282	0.0188594	-45.3797	0.0266227	0.0208534	-21.6704
4	B.10.1.4 - Down syndrome	0.262469	0.269937	2.84532	0.347212	0.167189	-51.8483	0.292827	0.389856	33.1352	0.237627	0.19439	-18.1953	0.244956	0.20803	-15.0745	0.321667	0.258076	-19.7693	0.152575	0.194211	27.2892	0.236396	0.262952	11.2338	0.13566	0.166029	22.3863	0.238927	0.195674	-18.1031	0.23801	0.197042	-17.2129	0.168196	0.202965	20.6719	0.213864	0.230628	7.83883	0.199335	0.179124	-10.1391	0.301334	0.26772	-11.1548	0.217129	0.250421	15.3329
4	B.10.1.7 - Other chromosomal abnormalities	0.0613618	0.0965283	57.31	0.123322	0.156656	27.0305	0.0551441	0.213068	286.385	0.060103	0.0455477	-24.2173	0.0739435	0.226341	206.1	0.0974782	0.136633	40.1673	0.0539053	0.268406	397.921	0.063553	0.282171	343.993	0.0385028	0.159598	314.511	0.08577	0.0894988	4.34739	0.0623844	0.154551	147.74	0.0433492	0.159867	268.788	0.0588863	0.301611	412.191	0.0598035	0.0918614	53.6055	0.0735621	0.162851	121.38	0.0551668	0.297965	440.116
4	B.10.1.8 - Other congenital anomalies	2.37532	3.25591	37.0725	2.82503	2.9224	3.44687	2.04416	2.94706	44.1693	2.54654	3.25699	27.8987	2.26584	2.96454	30.8363	2.61113	2.9636	13.4985	2.20206	3.06675	39.2674	2.00054	2.69288	34.6075	2.01913	2.77692	37.5307	2.43122	2.96168	21.8187	1.89929	2.72419	43.4319	1.91815	2.80482	46.2252	1.97188	2.60439	32.0765	2.2493	2.88435	28.2335	2.26659	2.70567	19.3717	2.1043	2.87715	36.7274
3	B.10.2 - Skin and subcutaneous diseases	1.99383	2.68066	34.4477	2.84407	3.40277	19.6445	1.94081	2.77327	42.892	2.27705	3.04853	33.8805	3.09079	3.85103	24.597	2.09269	3.44378	64.5619	1.90489	2.21441	16.2487	2.48384	3.16004	27.2242	2.10495	2.56685	21.9432	2.14914	2.8496	32.5922	2.25218	2.9958	33.0176	2.48443	3.21387	29.3603	2.93409	3.55948	21.3145	2.08668	3.16012	51.4422	1.98269	2.85728	44.1111	1.68975	2.20564	30.5303
4	B.10.2.3 - Cellulitis	0.194267	0.384721	98.0368	0.156851	0.27843	77.5122	0.127857	0.25163	96.8056	0.172209	0.350406	103.478	0.175616	0.369957	110.662	0.144632	0.297853	105.939	0.169494	0.287529	69.6397	0.201634	0.41127	103.968	0.14917	0.285293	91.2541	0.212866	0.324941	52.6506	0.110473	0.223709	102.501	0.105924	0.218912	106.669	0.109983	0.228498	107.759	0.150202	0.319431	112.668	0.0926928	0.174403	88.1513	0.181146	0.369195	103.812
4	B.10.2.4 - Pyoderma	1.44604	1.89428	30.9976	1.87576	2.19895	17.23	1.31939	1.93347	46.5427	1.38605	1.89851	36.9726	1.55386	2.23882	44.0814	1.36607	2.11179	54.5888	1.07023	1.28623	20.182	1.42119	1.75617	23.5704	1.22369	1.50914	23.3272	1.21809	1.68595	38.4101	1.47711	2.03201	37.5668	1.27482	1.74236	36.6746	1.15616	1.7033	47.3242	1.36326	2.07683	52.3429	1.30568	1.71805	31.5826	0.938073	1.1765	25.4169
4	B.10.2.12 - Decubitus ulcer	0.322084	0.37654	16.9075	0.64153	0.777284	21.1611	0.463034	0.560273	21.0005	0.539549	0.623095	15.4844	1.24559	1.13213	-9.10886	0.455288	0.904185	98.5963	0.474491	0.476761	0.478515	0.662343	0.810506	22.3695	0.544298	0.604492	11.059	0.54653	0.67077	22.7325	0.462521	0.540277	16.8114	0.933599	1.0772	15.381	1.49794	1.4736	-1.62452	0.430281	0.618375	43.7141	0.451092	0.828319	83.6254	0.411498	0.518274	25.9482
4	B.10.2.13 - Other skin and subcutaneous diseases	0.0314407	0.0251231	-20.0937	0.169926	0.148101	-12.8436	0.0305315	0.0278927	-8.64264	0.179241	0.176513	-1.52194	0.115729	0.110128	-4.83909	0.126702	0.129944	2.5592	0.190678	0.163899	-14.0438	0.198668	0.182094	-8.3423	0.187794	0.167918	-10.5838	0.17166	0.167931	-2.17238	0.202082	0.199805	-1.1267	0.170083	0.175398	3.12505	0.170013	0.154075	-9.37482	0.142939	0.145481	1.77888	0.133225	0.136507	2.46323	0.159033	0.141664	-10.9217
3	B.10.5 - Sudden infant death syndrome	0.152491	0.195664	28.3115	0.101154	0.0775986	-23.2866	0.720474	0.780378	8.31458	0.0523323	0.0725302	38.5953	0.0707389	0.123993	75.2821	0.164781	0.1949	18.2786	0.0571611	0.130932	129.057	0.0687432	0.121582	76.8642	0.0641423	0.122364	90.7694	0.141282	0.126231	-10.6531	0.0989885	0.131291	32.6325	0.0748958	0.106395	42.0569	0.0544349	0.117453	115.768	0.0941511	0.117561	24.8638	0.0611506	0.0877779	43.5438	0.0965175	0.196975	104.082
1	C - Injuries	42.3686	34.5736	-18.3982	56.9252	31.9687	-43.841	37.0177	33.3345	-9.94993	39.128	29.7282	-24.0232	44.4596	35.0841	-21.0876	44.1436	32.7271	-25.8622	46.0716	29.5563	-35.8471	51.1234	38.4169	-24.8545	57.0254	39.2532	-31.1654	43.9391	37.4398	-14.7917	49.4796	38.6111	-21.9657	47.5076	36.7513	-22.6411	43.135	30.9421	-28.2668	37.6009	28.7781	-23.4643	41.4308	29.2614	-29.3727	46.4497	34.0088	-26.7836
2	C.1 - Transport injuries	15.056	12.4072	-17.5928	24.9395	10.5642	-57.6406	18.3018	15.8924	-13.1649	14.3562	9.55269	-33.4594	13.6869	9.82625	-28.2068	17.377	11.4395	-34.169	19.7823	8.98985	-54.5562	18.7146	11.0028	-41.2074	23.4137	13.8362	-40.9055	16.8936	14.2168	-15.8454	18.0586	13.6642	-24.334	17.1037	11.938	-30.2026	15.5912	10.3057	-33.9009	14.7401	9.88933	-32.9088	16.6186	9.82886	-40.8563	18.5747	12.0476	-35.1395
3	C.1.1 - Road injuries	14.469	11.174	-22.7726	24.704	10.2202	-58.6294	16.7031	12.4744	-25.3166	13.8058	8.49767	-38.4488	13.5756	9.60912	-29.2178	17.1765	11.0916	-35.4259	19.6461	8.76394	-55.391	18.5589	10.7143	-42.2686	23.1684	13.3952	-42.1835	16.5933	13.7665	-17.0357	17.8291	13.2096	-25.9103	16.8763	11.4676	-32.0492	15.4177	9.98837	-35.2149	14.1729	9.29728	-34.4011	16.3588	9.35322	-42.8246	18.4106	11.7358	-36.2552
4	C.1.1.1 - Pedestrian road injuries	9.79958	6.14936	-37.2487	18.7585	6.26592	-66.5969	11.1566	7.03419	-36.9504	10.0739	5.08814	-49.4921	6.27616	3.93874	-37.2429	12.1263	5.71408	-52.8787	11.7882	4.127	-64.9904	12.1369	5.15959	-57.4885	12.3766	6.24133	-49.5717	9.71045	6.08662	-37.3189	7.08035	4.41461	-37.6499	10.1272	4.84037	-52.2044	9.88091	4.779	-51.634	10.7564	5.63383	-47.6233	8.40087	4.60053	-45.2374	12.0495	5.53646	-54.0522
4	C.1.1.2 - Cyclist road injuries	0.370294	0.667867	80.3612	0.262446	0.314054	19.6642	0.314023	0.598138	90.4755	0.133519	0.213173	59.658	0.132244	0.197743	49.5292	0.200024	0.323714	61.8381	0.126145	0.156444	24.0187	0.165086	0.242799	47.0738	0.295884	0.373171	26.121	0.323452	0.483471	49.4724	0.346904	0.546764	57.6125	0.295756	0.481132	62.6789	0.17694	0.258914	46.329	0.176714	0.2957	67.3326	0.259384	0.317552	22.4254	0.239369	0.367646	53.5896
4	C.1.1.3 - Motorcyclist road injuries	0.909036	1.46268	60.9042	0.894203	1.04966	17.385	0.428247	0.738018	72.3344	0.734492	1.10447	50.3722	1.22235	1.38418	13.2391	1.26113	2.11742	67.8984	0.633592	0.700175	10.5089	0.955194	1.40943	47.5544	1.35023	1.81102	34.1261	1.696	3.09956	82.7571	1.55715	2.40179	54.2427	1.07705	1.78559	65.7843	0.923524	1.1498	24.5016	0.737752	1.32655	79.8093	1.34506	1.55396	15.5305	0.901318	1.47326	63.4562
4	C.1.1.4 - Motor vehicle road injuries	3.14529	2.5224	-19.8039	4.55402	2.35068	-48.3824	4.46261	3.55401	-20.3603	2.77793	1.96823	-29.1474	5.89405	4.01936	-31.8064	3.5145	2.83879	-19.2262	7.02954	3.70133	-47.3461	5.24729	3.8302	-27.0061	9.03175	4.83808	-46.4326	4.77574	3.97378	-16.7924	8.7643	5.73151	-34.6039	5.29163	4.23671	-19.9357	4.37672	3.72046	-14.9943	2.44767	1.96157	-19.8595	6.20555	2.72974	-56.0113	5.15793	4.27216	-17.173
4	C.1.1.5 - Other road injuries	0.244795	0.371726	51.8519	0.234785	0.239862	2.16238	0.341576	0.550061	61.0362	0.0859698	0.123651	43.8311	0.0508195	0.0691017	35.9749	0.0745296	0.0975744	30.9203	0.0686464	0.078988	15.0651	0.0544268	0.072291	32.8224	0.113941	0.131583	15.4837	0.0876926	0.123121	40.4009	0.0804476	0.114886	42.8089	0.0846808	0.12381	46.2076	0.0595937	0.0801897	34.5607	0.0544165	0.0796369	46.347	0.147943	0.15144	2.36391	0.062478	0.0862436	38.0385
3	C.1.2 - Other transport injuries	0.586971	1.23317	110.09	0.235571	0.344063	46.055	1.59871	3.41794	113.793	0.550327	1.05502	91.7083	0.111248	0.217128	95.1745	0.200515	0.347885	73.496	0.136202	0.225912	65.865	0.15566	0.288467	85.3186	0.245229	0.441016	79.8385	0.300316	0.450236	49.9207	0.229458	0.454654	98.143	0.227397	0.470356	106.844	0.173555	0.317308	82.8289	0.567215	0.592042	4.37713	0.259797	0.475634	83.0791	0.164101	0.311839	90.029
2	C.2 - Unintentional injuries	18.9548	13.5979	-28.2612	20.7736	11.4899	-44.6899	12.5752	10.1329	-19.4215	16.7065	12.6445	-24.3138	24.9975	16.3661	-34.529	18.6351	12.4491	-33.1957	18.6416	14.8604	-20.2838	20.68	16.5394	-20.0223	19.639	15.3681	-21.7471	19.5256	15.1069	-22.6306	21.1804	15.836	-25.2325	18.6923	15.2456	-18.4389	19.0596	12.5407	-34.2026	15.2268	10.9052	-28.3816	15.3173	10.2017	-33.3977	18.2998	13.9397	-23.8258
3	C.2.1 - Falls	4.07026	4.6672	14.6659	6.28524	5.51108	-12.317	2.75313	3.10413	12.7493	5.9088	6.56815	11.1587	7.32448	7.17111	-2.09405	5.96596	5.97696	0.184407	9.63368	10.1016	4.85757	9.87556	10.706	8.40942	7.39463	9.07075	22.6667	5.76109	6.90845	19.9157	6.92951	8.3178	20.0344	6.73028	8.2312	22.301	7.47645	6.7319	-9.95866	5.11489	5.39772	5.52969	4.52997	4.49012	-0.879747	8.27701	8.5732	3.57847
3	C.2.2 - Drowning	4.08341	2.38498	-41.5936	3.0738	1.11803	-63.6271	3.01149	2.27901	-24.3227	2.85928	1.45981	-48.9448	3.05975	1.49239	-51.225	2.73401	1.11679	-59.1521	1.29207	0.572113	-55.7213	2.72155	1.31337	-51.7419	2.10312	0.934261	-55.5774	2.87559	1.41431	-50.8169	2.46474	1.20712	-51.0244	1.63941	0.885242	-46.0025	2.14168	0.969753	-54.72	2.47396	1.19493	-51.6996	2.04119	1.001	-50.96	1.85093	0.871844	-52.8969
3	C.2.3 - Fire, heat, and hot substances	2.92107	1.27625	-56.3086	3.12754	0.943526	-69.8317	1.993	1.01075	-49.2849	1.7876	0.775086	-56.6411	4.19867	1.41781	-66.232	2.37635	0.886862	-62.6797	1.17754	0.471271	-59.9783	1.7714	0.725235	-59.0588	1.94674	0.789647	-59.4375	1.63564	0.883286	-45.9975	1.99096	0.834715	-58.0748	2.16279	0.930216	-56.99	2.37417	0.873139	-63.2234	1.42948	0.638542	-55.3306	2.43538	0.98765	-59.4457	1.65918	0.724153	-56.3548
3	C.2.4 - Poisonings	0.440825	0.279614	-36.5703	0.391497	0.157277	-59.8269	0.411026	0.307782	-25.1186	0.367112	0.208611	-43.1752	0.656339	0.351914	-46.3822	0.414805	0.213935	-48.4251	0.310196	0.159831	-48.4741	0.307132	0.166362	-45.8335	0.447126	0.240153	-46.2898	0.575424	0.346855	-39.7218	0.537603	0.301297	-43.9555	0.438285	0.265489	-39.4256	0.328883	0.186931	-43.162	0.388528	0.212952	-45.1901	0.372416	0.206332	-44.5963	0.285807	0.16123	-43.5878
3	C.2.5 - Exposure to mechanical forces	1.85128	0.999831	-45.9925	1.27693	0.44311	-65.2987	0.885375	0.565307	-36.1506	1.22202	0.569908	-53.3636	2.56972	1.00588	-60.8564	1.50941	0.597809	-60.3945	0.842012	0.366203	-56.5086	1.27128	0.538161	-57.6677	1.43071	0.594818	-58.425	1.52568	0.773315	-49.3135	3.1198	1.27891	-59.0065	1.48085	0.693809	-53.1481	1.20164	0.500324	-58.3633	1.33608	0.571087	-57.2565	1.26183	0.559838	-55.6327	1.04211	0.486446	-53.3212
4	C.2.5.1 - Unintentional firearm injuries	0.500488	0.204962	-59.0476	0.47656	0.17038	-64.2481	0.275379	0.123301	-55.225	0.527152	0.195459	-62.9217	1.2266	0.360261	-70.6294	0.523317	0.189997	-63.6936	0.338914	0.106095	-68.6956	0.587378	0.187188	-68.1316	0.654924	0.203765	-68.8872	0.490445	0.256382	-47.7247	1.39178	0.414634	-70.2083	0.63448	0.209552	-66.9727	0.583676	0.180844	-69.0164	0.594402	0.207914	-65.0213	0.47303	0.175733	-62.8495	0.454922	0.153624	-66.2306
4	C.2.5.2 - Unintentional suffocation	0.259754	0.122883	-52.6926	0.303164	0.0671475	-77.8511	0.109603	0.0840104	-23.3501	0.158899	0.0683954	-56.9567	0.343618	0.140857	-59.0076	0.347802	0.100625	-71.0685	0.16332	0.0892392	-45.3592	0.234644	0.108159	-53.9048	0.289456	0.135511	-53.1843	0.406966	0.152002	-62.6499	0.342152	0.129298	-62.2104	0.298222	0.161825	-45.7367	0.195967	0.0963153	-50.8513	0.244783	0.08931	-63.5146	0.186636	0.0684374	-63.3311	0.202507	0.115597	-42.917
4	C.2.5.3 - Other exposure to mechanical forces	1.09104	0.671987	-38.4086	0.497202	0.205583	-58.652	0.500393	0.357995	-28.4572	0.535971	0.306053	-42.8974	0.999504	0.504765	-49.4984	0.638288	0.307187	-51.8733	0.339778	0.170869	-49.7117	0.449254	0.242813	-45.9519	0.486329	0.255541	-47.4551	0.628271	0.364931	-41.9151	1.38587	0.734982	-46.966	0.548152	0.322432	-41.1784	0.421998	0.223165	-47.1171	0.496892	0.273862	-44.8849	0.602159	0.315668	-47.5774	0.384685	0.217225	-43.5318
3	C.2.6 - Adverse effects of medical treatment	2.72895	2.03971	-25.2567	2.64753	1.46063	-44.8305	1.95231	1.55988	-20.101	2.07655	1.36635	-34.2007	2.51543	1.83594	-27.0127	2.19961	1.5668	-28.7689	1.50203	0.824953	-45.0775	1.59975	0.978446	-38.8374	2.18364	1.3694	-37.2882	3.04798	2.07286	-31.9922	1.97954	1.28593	-35.0388	2.52115	1.6943	-32.7966	1.94243	1.28978	-33.5999	2.13635	1.43478	-32.8398	1.98507	1.25504	-36.776	1.96723	1.12633	-42.7451
3	C.2.7 - Animal contact	0.324561	0.252883	-22.0846	0.231042	0.124684	-46.0341	0.121764	0.107316	-11.8656	0.42201	0.292189	-30.7625	0.430124	0.297089	-30.9294	0.215726	0.133569	-38.084	0.118406	0.0736245	-37.8203	0.226094	0.148492	-34.323	0.351395	0.226816	-35.4527	0.471721	0.337751	-28.4001	0.448459	0.306635	-31.6247	0.327789	0.22832	-30.3456	0.374511	0.227786	-39.1779	0.34647	0.234057	-32.4452	0.200556	0.134388	-32.9925	0.178511	0.122858	-31.176
4	C.2.7.1 - Venomous animal contact	0.24175	0.158507	-34.4335	0.168127	0.0751075	-55.327	0.0777944	0.0514907	-33.8118	0.395806	0.261591	-33.9092	0.371775	0.237392	-36.1462	0.149922	0.0791606	-47.1986	0.0849337	0.0424892	-49.9737	0.188792	0.107372	-43.1265	0.287905	0.163646	-43.1598	0.405791	0.270865	-33.2501	0.369482	0.222875	-39.6791	0.29375	0.18641	-36.5411	0.328321	0.180092	-45.1476	0.30915	0.19417	-37.1923	0.157195	0.0913441	-41.8911	0.137275	0.0786552	-42.7025
4	C.2.7.2 - Non-venomous animal contact	0.0828108	0.0943757	13.9655	0.0629147	0.0495764	-21.2007	0.0439698	0.0558255	26.9631	0.0262047	0.030598	16.7654	0.0583487	0.0596967	2.31008	0.065804	0.054408	-17.3181	0.0334722	0.0311353	-6.98171	0.0373029	0.0411197	10.232	0.0634901	0.0631702	-0.503747	0.06593	0.0668865	1.45071	0.0789772	0.0837605	6.05659	0.0340398	0.0419096	23.1194	0.0461908	0.0476939	3.25402	0.0373199	0.039887	6.87846	0.0433614	0.0430435	-0.733154	0.041236	0.0442033	7.1959
3	C.2.8 - Foreign body	1.15152	0.948446	-17.6354	1.31692	0.718343	-45.4527	0.90399	0.898507	-0.606541	1.19426	0.947925	-20.6265	2.35945	1.88196	-20.2371	1.39264	1.08171	-22.3268	2.96647	1.89927	-35.9755	1.95659	1.51281	-22.6811	2.0289	1.31811	-35.0334	1.58264	1.2047	-23.8806	2.45486	1.76918	-27.9316	2.38217	1.85563	-22.1036	2.0784	1.25666	-39.537	1.28992	0.861003	-33.2515	1.00421	0.752436	-25.0721	2.39	1.54342	-35.4215
4	C.2.8.1 - Pulmonary aspiration and foreign body in airway	1.06201	0.866566	-18.403	1.26502	0.681976	-46.0897	0.838938	0.834232	-0.561012	1.11815	0.884308	-20.9135	2.08932	1.64749	-21.1471	1.2406	0.959246	-22.6789	2.86555	1.81824	-36.5484	1.81584	1.39911	-22.9498	1.84388	1.17532	-36.2585	1.42253	1.07085	-24.722	2.31869	1.65106	-28.7933	2.24352	1.73277	-22.7656	1.86704	1.08468	-41.9036	1.2096	0.793252	-34.4203	0.896544	0.666527	-25.656	2.30439	1.47081	-36.1738
4	C.2.8.3 - Foreign body in other body part	0.0895138	0.0818799	-8.52818	0.0518957	0.0363666	-29.9237	0.0650516	0.0642751	-1.19372	0.0761074	0.0636174	-16.411	0.270131	0.234476	-13.1991	0.152039	0.122461	-19.4541	0.100918	0.0810292	-19.7076	0.140748	0.113705	-19.2139	0.185026	0.142794	-22.8249	0.160111	0.133844	-16.4055	0.136172	0.118118	-13.258	0.138656	0.12286	-11.3923	0.211367	0.171983	-18.6329	0.08032	0.0677506	-15.6491	0.10767	0.0859093	-20.2105	0.0856025	0.0726171	-15.1694
3	C.2.9 - Other unintentional injuries	0.801303	0.610929	-23.758	1.86447	0.897766	-51.8487	0.235272	0.21308	-9.43274	0.545411	0.373023	-31.607	0.942518	0.737777	-21.7228	1.31488	0.750683	-42.9085	0.565944	0.337911	-40.2925	0.579064	0.365481	-36.8841	1.30854	0.726587	-44.4736	1.65536	1.01777	-38.5167	0.610968	0.40143	-34.2961	0.493839	0.349984	-29.1299	0.606314	0.397962	-34.3637	0.431235	0.282042	-34.5966	1.09485	0.714857	-34.7074	0.390618	0.259695	-33.5169
3	C.2.10 - Environmental heat and cold exposure	0.581613	0.138101	-76.2554	0.558694	0.115479	-79.3306	0.307823	0.0871174	-71.6989	0.323458	0.0834676	-74.1952	0.941026	0.174242	-81.4838	0.511772	0.123966	-75.7771	0.233236	0.0535403	-77.0446	0.371579	0.0849766	-77.1309	0.444162	0.0975284	-78.0422	0.394524	0.147595	-62.5891	0.643933	0.133005	-79.3449	0.515678	0.111418	-78.3939	0.535128	0.106499	-80.0985	0.279921	0.0780989	-72.0996	0.391866	0.100042	-74.4703	0.258392	0.0705352	-72.7022
2	C.3 - Self-harm and interpersonal violence	8.05099	8.56842	6.42692	11.1719	9.91449	-11.2554	6.14077	7.30924	19.0281	7.67186	7.531	-1.83607	5.71881	8.89176	55.4828	8.04773	8.83858	9.82698	7.49556	5.70609	-23.8737	11.6189	10.8748	-6.40392	13.5547	10.0489	-25.8643	7.28016	8.11609	11.4822	9.67608	9.11084	-5.84156	10.9536	9.56775	-12.6523	8.27591	8.09574	-2.17704	7.45739	7.98353	7.05533	9.41279	9.23089	-1.93253	9.33199	8.02147	-14.0433
3	C.3.1 - Self-harm	1.6057	1.57114	-2.15232	2.39932	1.98781	-17.1511	1.24096	1.28613	3.63993	2.64444	2.2635	-14.4053	1.67749	2.05968	22.7832	3.01885	3.12406	3.48532	2.73221	1.73577	-36.4701	2.70798	2.13458	-21.1744	5.17328	3.04322	-41.1743	2.28577	2.45921	7.58784	3.31553	2.76391	-16.6374	4.36828	3.39766	-22.2199	3.8069	3.03336	-20.3194	2.4695	2.06815	-16.2523	2.88367	2.49157	-13.5973	4.47377	2.72078	-39.1837
3	C.3.2 - Interpersonal violence	6.44528	6.99727	8.56426	8.77262	7.92668	-9.64292	4.89981	6.02311	22.9254	5.02741	5.26749	4.77543	4.04131	6.83208	69.0559	5.02888	5.71451	13.6339	4.76334	3.97031	-16.6486	8.91087	8.74021	-1.91523	8.38145	7.00567	-16.4146	4.9944	5.65688	13.2646	6.36055	6.34693	-0.214073	6.58535	6.17009	-6.30577	4.46901	5.06238	13.2774	4.98789	5.91538	18.5949	6.52912	6.73932	3.21936	4.85822	5.30069	9.10764
4	C.3.2.1 - Assault by firearm	1.52771	2.0557	34.5605	3.69538	4.50639	21.9468	1.07163	1.66249	55.1368	1.63427	2.11842	29.6245	1.65012	3.78606	129.442	1.82346	2.78011	52.4633	2.07736	2.14746	3.37423	4.06731	5.19207	27.6535	3.4999	3.37198	-3.65511	1.66116	2.25024	35.4614	1.70246	2.35441	38.2943	2.66905	2.75821	3.34047	1.71237	2.57469	50.358	2.03698	2.89055	41.9037	2.81867	3.7487	32.9953	1.93544	2.7058	39.803
4	C.3.2.2 - Assault by sharp object	2.16046	2.6723	23.6909	2.6285	2.04877	-22.0555	1.69471	2.3638	39.4806	1.84118	1.99506	8.35762	1.00348	1.64183	63.6141	1.46765	1.69237	15.3115	1.37302	1.07298	-21.8526	2.03972	1.83353	-10.1087	2.28609	2.10911	-7.74148	1.6567	2.01879	21.856	2.04775	2.28336	11.5059	2.21563	2.21137	-0.192446	1.1319	1.32331	16.9105	1.58812	1.94329	22.3641	2.06423	1.7641	-14.5398	1.47905	1.43185	-3.19083
4	C.3.2.3 - Assault by other means	2.75711	2.26928	-17.6934	2.44874	1.37152	-43.9909	2.13347	1.99682	-6.40483	1.55195	1.15401	-25.6415	1.38772	1.40419	1.18718	1.73777	1.24203	-28.5271	1.31296	0.749879	-42.8865	2.80385	1.71462	-38.8477	2.59546	1.52458	-41.2596	1.67653	1.38786	-17.2186	2.61034	1.70917	-34.5232	1.70067	1.20052	-29.4092	1.62474	1.16439	-28.3341	1.36279	1.08155	-20.6373	1.64621	1.22652	-25.4948	1.44374	1.16304	-19.4426
2	C.4 - Forces of nature, war, and legal intervention	0.306882	0	-100	0.0401224	0	-100	0	0	#DIV/0!	0.393464	0	-100	0.0564089	0	-100	0.0837073	0	-100	0.152158	0	-100	0.110006	0	-100	0.417988	0	-100	0.239619	0	-100	0.564585	0	-100	0.75794	0	-100	0.208266	0	-100	0.176497	0	-100	0.0820556	0	-100	0.243307	0	-100
3	C.4.1 - Exposure to forces of nature	0.306882	0	-100	0.0401224	0	-100	0	0	#DIV/0!	0.393464	0	-100	0.0564089	0	-100	0.0837073	0	-100	0.152158	0	-100	0.110006	0	-100	0.417988	0	-100	0.239619	0	-100	0.564585	0	-100	0.75794	0	-100	0.208266	0	-100	0.176497	0	-100	0.0820556	0	-100	0.243307	0	-100
3	C.4.2 - Collective violence and legal intervention	0	0	#DIV/0!	0	0	#DIV/0!	0	0	#DIV/0!	0	0	#DIV/0!	0	0	#DIV/0!	0	0	#DIV/0!	0	0	#DIV/0!	0	0	#DIV/0!	0	0	#DIV/0!	0	0	#DIV/0!	0	0	#DIV/0!	0	0	#DIV/0!	0	0	#DIV/0!	0	0	#DIV/0!	0	0	#DIV/0!	0	0	#DIV/0!
[truncated: 33 more columns]
