# Supplementary material for: Cause-specific mortality for 249 causes in Brazil and states during 1990–2015: a systematic analysis for the global burden of disease study 2015
Source: Popul Health Metr. 2017 Nov 22;15:39. doi: 10.1186/s12963-017-0156-y (PMC5700707; doi:10.1186/s12963-017-0156-y)
Supplement: Supplementary file 5 — Age-standardized mortality rates for 240 causes of death and percent change, females. Brazilian states, 1990 and 2015. Presents the age-standardized rates and percent change for Brazilian states, females, 1990 and 2015. (XLSX 281 kb) [file 12963_2017_156_MOESM5_ESM.xlsx]

## Sheet: Males
Additional file 5: Table - Age-standardized mortality rates for 249 causes of death and percent change, males. Brazilian states, 1990 and 2015.
Level	Cause of death	Brazil (number of deaths)			Brazil			Acre			Alagoas			Amapá			Amazonas			Bahia			Ceará			Distrito Federal			Espírito Santo			Goiás			Maranhão			Mato Grosso			Mato Grosso do Sul			Minas Gerais			Pará
		1990	2015	% change	1990	2015	% change	1990	2015	% change	1990	2015	% change	1990	2015	% change	1990	2015	% change	1990	2015	% change	1990	2015	% change	1990	2015	% change	1990	2015	% change	1990	2015	% change	1990	2015	% change	1990	2015	% change	1990	2015	% change	1990	2015	% change	1990	2015	% change
0	All causes	534116	772909	44.708	1399.63	1008.54	-27.9419	1301.59	1046.71	-19.5817	1492.79	1137.91	-23.7731	1069.39	1026.63	-3.99851	1232.76	1008.37	-18.2021	1267.02	1096.16	-13.4851	1200.26	1140.73	-4.9604	1189.62	810.92	-31.8336	1358.93	988.184	-27.282	1375.7	1019.27	-25.9093	1762.26	1168.59	-33.6883	1322.28	1047.04	-20.815	1262.56	1031.76	-18.2805	1394.63	959.457	-31.2034	1239.56	1026.5	-17.1882
1	A - Communicable, maternal, neonatal, and nutritional diseases	130049	89229.9	-31.3873	210.598	114.952	-45.4166	250.494	136.229	-45.6159	316.59	116.063	-63.3395	166.845	119.094	-28.6196	201.739	119.852	-40.5904	243.361	127.322	-47.682	258.122	126.914	-50.8319	164.768	87.043	-47.1724	154.149	90.4811	-41.3029	226.973	119.97	-47.1437	285.541	123.002	-56.9231	175.986	102.72	-41.6314	165.82	112.807	-31.9698	207.249	114.76	-44.627	214.6	119.572	-44.2814
2	A.1 - HIV/AIDS and tuberculosis	9892.86	19856.2	100.713	19.8933	19.5575	-1.68805	23.4457	16.82	-28.2598	16.9696	15.9535	-5.98782	16.1433	17.0372	5.53693	23.757	25.2335	6.21491	21.5338	17.334	-19.5034	17.8312	16.7508	-6.05909	10.9895	11.4021	3.75439	14.1391	16.0767	13.7046	10.0809	12.1381	20.407	31.1421	24.0176	-22.8772	16.3052	17.0621	4.64189	15.0631	17.5115	16.2538	13.8893	13.8177	-0.514876	19.2537	21.3134	10.6977
3	A.1.1 - Tuberculosis	5372.99	4184.64	-22.1171	12.6472	4.75756	-62.3824	20.2483	8.23974	-59.3064	13.9323	6.83624	-50.9325	11.5949	5.54284	-52.1961	19.3967	8.73243	-54.9799	17.967	7.77164	-56.745	14.2232	7.79662	-45.1837	5.06774	1.52346	-69.938	9.68728	3.57766	-63.0685	6.4319	2.6737	-58.4306	26.1817	8.94081	-65.8509	12.1616	4.93332	-59.4355	10.1825	4.45044	-56.2931	9.28707	3.40487	-63.3375	15.2975	6.85597	-55.1824
3	A.1.2 - HIV/AIDS	4519.87	15671.6	246.727	7.24614	14.8	104.246	3.19745	8.58025	168.347	3.03731	9.11727	200.176	4.5484	11.4943	152.712	4.3603	16.5011	278.44	3.56678	9.56234	168.095	3.60804	8.9542	148.173	5.92174	9.8786	66.8193	4.45177	12.4991	180.767	3.64897	9.46437	159.371	4.96039	15.0768	203.944	4.14359	12.1288	192.712	4.88069	13.061	167.607	4.60219	10.4129	126.259	3.95624	14.4575	265.434
4	A.1.2.1 - HIV/AIDS - Tuberculosis	1178.89	1455.58	23.4699	1.89805	1.3755	-27.5308	1.41871	1.62692	14.6762	1.29496	1.42959	10.3959	1.65563	1.33202	-19.5461	1.78136	2.09994	17.8838	1.56818	1.74702	11.4045	1.56548	1.68137	7.4031	0.657761	0.349616	-46.8476	1.23724	0.987149	-20.2139	0.716475	0.585809	-18.2373	2.20715	2.46898	11.8631	1.19045	1.15978	-2.57638	1.27877	1.16767	-8.68781	1.24053	0.862879	-30.4425	1.59981	1.72396	7.76011
4	A.1.2.2 - HIV/AIDS resulting in other diseases	3340.98	14216	325.505	5.34809	13.4245	151.014	1.77874	6.95332	290.914	1.74234	7.68769	341.227	2.89277	10.1623	251.301	2.57894	14.4012	458.415	1.99859	7.81531	291.04	2.04256	7.27283	256.064	5.26398	9.52898	81.0226	3.21452	11.5119	258.123	2.93249	8.87856	202.765	2.75324	12.6078	357.927	2.95314	10.969	271.436	3.60192	11.8934	230.195	3.36167	9.55	184.085	2.35643	12.7335	440.372
2	A.2 - Diarrhea, lower respiratory, and other common infectious diseases	65687.6	43984.6	-33.0398	119.18	63.3969	-46.8057	138.059	70.5595	-48.8919	191.746	63.1008	-67.0915	94.6867	67.652	-28.5517	117.492	65.6029	-44.1641	129.596	58.5926	-54.7884	161.567	75.0645	-53.5397	74.7057	44.982	-39.7878	83.9418	50.0938	-40.3232	86.3015	59.8127	-30.6933	161.244	61.6992	-61.7355	93.1159	57.5551	-38.1898	97.0736	63.5706	-34.513	101.241	63.6835	-37.0969	125.312	67.6722	-45.9972
3	A.2.1 - Diarrheal diseases	25169.2	3213.25	-87.2334	33.0987	4.42382	-86.6345	42.4669	7.76357	-81.7185	95.0141	9.08896	-90.4341	23.3433	5.36562	-77.0143	43.9175	7.33808	-83.2912	56.0695	7.90194	-85.9069	68.6879	7.56953	-88.9798	11.1789	2.28048	-79.6001	19.6225	3.33665	-82.9958	16.5853	3.12842	-81.1374	60.9865	8.07202	-86.7643	20.6656	3.83815	-81.4274	18.5793	4.79253	-74.2049	20.2203	3.34198	-83.4721	50.7449	6.5135	-87.1642
3	A.2.2 - Intestinal infectious diseases	74.3496	27.3612	-63.1992	0.11099	0.0312438	-71.8499	0.184392	0.0409496	-77.7921	0.164857	0.0329204	-80.0309	0.0718266	0.0294446	-59.006	0.099546	0.0316802	-68.1753	0.110523	0.0310238	-71.9299	0.177594	0.036348	-79.5332	0.0608012	0.0259989	-57.2396	0.0825173	0.0290587	-64.7847	0.100729	0.032413	-67.8217	0.372997	0.0572815	-84.6429	0.10819	0.031893	-70.5212	0.083641	0.0303438	-63.7213	0.100183	0.0312418	-68.8151	0.114493	0.0317507	-72.2685
4	A.2.2.1 - Typhoid fever	29.7317	21.6719	-27.1085	0.0528486	0.0242547	-54.1054	0.0526509	0.024973	-52.5686	0.0542739	0.0247479	-54.4019	0.0523621	0.0254939	-51.3122	0.0534902	0.0249216	-53.4091	0.0536003	0.024641	-54.0283	0.0525255	0.0246898	-52.9947	0.0530496	0.0238684	-55.0073	0.0536456	0.0245438	-54.2483	0.0526812	0.0245296	-53.4378	0.0557655	0.0245912	-55.9025	0.0543082	0.0241304	-55.5676	0.0525056	0.0243527	-53.6189	0.0526598	0.0241936	-54.0568	0.0528445	0.0243694	-53.8848
4	A.2.2.2 - Paratyphoid fever	0.242091	0.946592	291.006	0.000401583	0.00103788	158.447	0.000397374	0.00106454	167.894	0.000412242	0.00105534	155.999	0.00039422	0.00108357	174.864	0.000405311	0.00106282	162.222	0.000408013	0.00105526	158.633	0.000399219	0.00105378	163.96	0.00040248	0.00102255	154.064	0.000408311	0.00105375	158.074	0.000400779	0.00105302	162.742	0.00042361	0.00105083	148.065	0.000411381	0.00102558	149.303	0.000397868	0.0010386	161.041	0.000400442	0.00103462	158.37	0.000401501	0.001043	159.774
4	A.2.2.3 - Other intestinal infectious diseases	44.3757	4.74271	-89.3124	0.0577399	0.00595123	-89.693	0.131344	0.014912	-88.6466	0.110171	0.00711719	-93.5399	0.0190703	0.00286711	-84.9656	0.0456505	0.00569579	-87.5231	0.0565143	0.00532756	-90.5731	0.12467	0.0106044	-91.494	0.00734914	0.00110787	-84.9252	0.0284634	0.00346116	-87.84	0.0476472	0.00683039	-85.6646	0.316808	0.0316395	-90.013	0.0534701	0.00673698	-87.4005	0.0307376	0.00495258	-83.8875	0.0471223	0.00601359	-87.2383	0.0612475	0.00633837	-89.6512
3	A.2.3 - Lower respiratory infections	32875.3	38586	17.3706	76.5714	56.565	-26.1278	77.1295	58.7383	-23.8446	83.5329	51.6396	-38.1805	62.3982	59.9317	-3.95293	64.0136	56.1244	-12.3243	59.7983	47.2803	-20.9338	76.409	64.2455	-15.9189	57.8314	40.8649	-29.3378	55.6052	44.4001	-20.1512	60.395	54.0391	-10.5239	82.8134	50.305	-39.255	64.1418	51.579	-19.586	70.4931	56.5188	-19.8236	72.6561	58.0289	-20.1321	65.139	58.8373	-9.67429
3	A.2.4 - Upper respiratory infections	28.4118	26.824	-5.58849	0.0616564	0.033186	-46.1759	0.0720865	0.044215	-38.6639	0.106384	0.0566005	-46.7958	0.0532317	0.0413451	-22.3299	0.0522428	0.0337315	-35.4331	0.0687298	0.0462609	-32.6916	0.0790181	0.0530233	-32.8973	0.0258988	0.0142565	-44.9529	0.0497382	0.0288958	-41.9042	0.0590936	0.0352834	-40.2924	0.131674	0.0585283	-55.5506	0.0520187	0.0289106	-44.4227	0.0539154	0.0330591	-38.6833	0.0585364	0.0301392	-48.512	0.0723826	0.043814	-39.4688
3	A.2.5 - Otitis media	118.554	25.8672	-78.1811	0.143748	0.0287292	-80.0143	0.117515	0.0287618	-75.525	0.185711	0.0262155	-85.8837	0.0254092	0.0236454	-6.94154	0.060527	0.0239608	-60.4131	0.104314	0.030283	-70.9695	0.107156	0.0252789	-76.4093	0.0759703	0.0213471	-71.9007	0.24628	0.0330831	-86.5669	0.122984	0.0282873	-76.9992	0.0749294	0.0251218	-66.4726	0.102753	0.0212906	-79.2798	0.225935	0.0415807	-81.5962	0.170111	0.0300831	-82.3156	0.0586959	0.0201552	-65.6616
3	A.2.6 - Meningitis	4563.07	1650.15	-63.8369	5.47196	1.79688	-67.162	6.00418	2.24807	-62.5583	7.01253	1.65043	-76.4645	3.2716	1.73587	-46.9412	4.12313	1.613	-60.8791	8.41462	2.57398	-69.4106	9.49445	2.28603	-75.9224	3.82604	1.54757	-59.5517	5.89156	1.92803	-67.2748	5.49107	2.01941	-63.2237	6.78025	2.0923	-69.1413	4.33791	1.53205	-64.6823	3.80897	1.64763	-56.7432	5.04538	1.64486	-67.3986	4.60694	1.66369	-63.8873
4	A.2.6.1 - Pneumococcal meningitis	829.835	255.071	-69.2624	0.969883	0.279449	-71.1873	1.06878	0.367612	-65.6044	1.26729	0.25513	-79.8681	0.575814	0.279262	-51.5013	0.734016	0.254987	-65.2614	1.52166	0.410604	-73.0161	1.72093	0.365375	-78.7688	0.66633	0.249668	-62.5309	1.04778	0.299245	-71.4402	0.968916	0.319258	-67.05	1.20945	0.33466	-72.3295	0.764712	0.228539	-70.1143	0.66535	0.249447	-62.5089	0.887217	0.251669	-71.6339	0.823962	0.267501	-67.5348
4	A.2.6.2 - H influenzae type B meningitis	576.394	57.0877	-90.0957	0.620056	0.0644283	-89.6093	0.722519	0.116308	-83.9025	0.898662	0.0676439	-92.4728	0.358137	0.06359	-82.2442	0.46468	0.0604998	-86.9803	1.01927	0.104564	-89.7413	1.25755	0.0969316	-92.292	0.374664	0.0432092	-88.4672	0.664112	0.0708261	-89.3352	0.599079	0.0728566	-87.8386	0.834711	0.0969314	-88.3874	0.46975	0.0523088	-88.8645	0.386863	0.0502222	-87.0181	0.545259	0.0541455	-90.0698	0.534605	0.0617308	-88.453
4	A.2.6.3 - Meningococcal meningitis	1504.28	580.193	-61.4306	1.77168	0.633849	-64.2233	1.95492	0.789993	-59.5895	2.30879	0.580928	-74.8384	1.05191	0.615427	-41.4945	1.33798	0.570808	-57.3381	2.76299	0.911307	-67.0174	3.13342	0.806136	-74.273	1.21818	0.548782	-54.9506	1.91228	0.684698	-64.1947	1.7703	0.716481	-59.5277	2.21551	0.74067	-66.5688	1.39531	0.535976	-61.5872	1.21646	0.580811	-52.2539	1.62135	0.580637	-64.1882	1.50065	0.589009	-60.7497
4	A.2.6.4 - Other meningitis	1652.56	757.796	-54.1441	2.11034	0.819156	-61.1836	2.25796	0.974157	-56.8568	2.53779	0.746732	-70.5755	1.28574	0.777593	-39.5216	1.58645	0.726709	-54.1928	3.11069	1.1475	-63.1111	3.38255	1.01759	-69.9165	1.56686	0.705909	-54.9476	2.26739	0.87326	-61.4862	2.15277	0.910817	-57.6909	2.52058	0.920037	-63.499	1.70814	0.715226	-58.1285	1.5403	0.767154	-50.1943	1.99155	0.758413	-61.9185	1.74772	0.745449	-57.3475
3	A.2.7 - Encephalitis	512.489	240.078	-53.1545	0.714891	0.274891	-61.5479	2.36431	0.977062	-58.6745	0.633687	0.184481	-70.8877	0.407264	0.203425	-50.0509	0.228619	0.0970836	-57.5347	0.910542	0.36084	-60.3708	1.10531	0.393911	-64.362	0.356145	0.143181	-59.7971	0.336856	0.136033	-59.617	0.635727	0.255553	-59.8014	1.05837	0.425607	-59.7865	0.556728	0.219154	-60.6353	0.454883	0.202837	-55.409	1.08563	0.397468	-63.3883	0.488384	0.188973	-61.3065
3	A.2.8 - Diphtheria	19.1188	2.65978	-86.0882	0.0207597	0.00263945	-87.2857	0.042615	0.00461843	-89.1624	0.0326781	0.004158	-87.2759	0.0237604	0.00317833	-86.6234	0.0368435	0.00316915	-91.3984	0.0254208	0.00382881	-84.9383	0.0698539	0.0046147	-93.3938	0.00418094	0.00151532	-63.7564	0.00768688	0.00226264	-70.5649	0.00984782	0.00259351	-73.6642	0.0749091	0.00543696	-92.7419	0.00771797	0.00211699	-72.5707	0.00701885	0.00212499	-69.7245	0.00531619	0.00199413	-62.4896	0.00941212	0.00244583	-74.014
3	A.2.9 - Whooping cough	892.101	39.845	-95.5336	0.887447	0.0465861	-94.7505	1.44666	0.1061	-92.6658	1.52943	0.0960937	-93.717	1.15045	0.0598939	-94.7939	1.27684	0.063226	-95.0483	1.28354	0.0782046	-93.9071	1.84952	0.107079	-94.2105	0.26352	0.00746429	-97.1675	0.556149	0.0215734	-96.1209	0.846691	0.0410591	-95.1506	2.05746	0.12864	-93.7476	0.534333	0.022744	-95.7435	0.683547	0.0282246	-95.8709	0.47304	0.0201674	-95.7366	0.823101	0.0405753	-95.0704
3	A.2.10 - Tetanus	727.34	150.194	-79.3502	1.2084	0.164366	-86.3981	5.54014	0.570975	-89.6939	2.27258	0.287661	-87.3421	1.56352	0.224293	-85.6546	2.12999	0.244177	-88.5362	1.92277	0.255393	-86.7174	2.12398	0.311154	-85.3504	0.268735	0.0477271	-82.2401	1.12095	0.14876	-86.729	1.54338	0.202166	-86.9011	3.15605	0.486992	-84.5696	2.23253	0.25281	-88.6761	1.93065	0.246506	-87.232	0.8942	0.128134	-85.6705	2.43375	0.301319	-87.6192
3	A.2.11 - Measles	561.687	1.6822	-99.7005	0.552564	0.00194462	-99.6481	2.32609	0.00840641	-99.6386	0.920187	0.00476065	-99.4826	2.01824	0.00550062	-99.7275	1.20635	0.00309055	-99.7438	0.531312	0.00233874	-99.5598	1.12444	0.0044349	-99.6056	0.461549	0.000689587	-99.8506	0.0949748	0.000215361	-99.7732	0.189353	0.000457664	-99.7583	3.35873	0.0135227	-99.5974	0.018047	4.21762e-05	-99.7663	0.405165	0.000915703	-99.774	0.192057	0.000500992	-99.7391	0.491144	0.00143952	-99.7069
3	A.2.12 - Varicella and herpes zoster	145.933	20.6978	-85.8169	0.337491	0.0276615	-91.8038	0.364916	0.0284551	-92.2023	0.341069	0.028917	-91.5216	0.359883	0.0281322	-92.183	0.347267	0.0273657	-92.1197	0.356761	0.0282787	-92.0735	0.338938	0.0276077	-91.8547	0.352592	0.0268071	-92.3971	0.327443	0.0291563	-91.0958	0.322313	0.028021	-91.3063	0.378705	0.0287605	-92.4056	0.35823	0.0269271	-92.4833	0.347461	0.0260083	-92.5148	0.339906	0.0280394	-91.7508	0.33017	0.0272498	-91.7468
2	A.3 - Neglected tropical diseases and malaria	5954.99	4301.01	-27.7748	14.5949	5.33405	-63.4527	12.4652	1.93766	-84.4555	10.9723	5.94943	-45.7778	10.1501	2.34514	-76.8953	4.19041	1.38171	-67.0268	19.1331	11.6254	-39.239	4.38775	3.20127	-27.0408	44.3659	12.116	-72.6909	3.54361	1.57536	-55.5436	87.2798	23.9971	-72.5056	7.83115	2.38496	-69.5453	13.2936	4.77941	-64.0474	9.98931	4.3078	-56.8759	35.9289	10.4827	-70.8238	10.4307	2.0652	-80.2008
3	A.3.1 - Malaria	488.577	39.742	-91.8658	0.638913	0.0399168	-93.7524	9.76326	0.410585	-95.7946	0.0165213	0.0125422	-24.0844	8.62099	0.467277	-94.5798	2.31898	0.105718	-95.4412	0.0200118	0.0133856	-33.1113	0.0291124	0.0129381	-55.5583	0.162399	0.0121525	-92.5169	0.0374749	0.0119209	-68.1897	0.72788	0.0338074	-95.3554	2.45059	0.104054	-95.7539	5.3689	0.220098	-95.9005	0.250405	0.0175778	-92.9803	0.0271936	0.0128686	-52.6777	6.45933	0.272971	-95.774
3	A.3.2 - Chagas disease	4415.15	3397.29	-23.0539	11.7641	4.33893	-63.1173	1.91351	0.755174	-60.5347	8.21538	4.66285	-43.2425	0.762171	0.353245	-53.6529	0.919723	0.362887	-60.5439	16.9586	10.6154	-37.4038	2.20891	1.48678	-32.6916	42.3463	11.3977	-73.0845	1.23842	0.409212	-66.9569	84.6237	22.7919	-73.0668	1.69646	0.632745	-62.7021	7.14838	3.26695	-54.298	8.93676	3.2615	-63.5047	33.1706	9.44717	-71.5195	1.96839	0.807858	-58.9585
3	A.3.3 - Leishmaniasis	223.509	311.161	39.2168	0.385072	0.332125	-13.75	0	0	#DIV/0!	0.411832	0.366539	-10.9979	0.480973	0.425788	-11.4737	0.489489	0.417156	-14.7772	0.276957	0.243245	-12.1724	0.698259	0.660294	-5.43708	0.294379	0.252256	-14.3092	0.484838	0.406491	-16.1595	0.284732	0.219336	-22.9677	0.62746	0.54963	-12.4039	0.306227	0.2665	-12.9729	0.505129	0.432978	-14.2836	0.504074	0.430555	-14.585	0.34388	0.309949	-9.86723
4	A.3.3.1 - Visceral leishmaniasis	223.509	311.161	39.2168	0.385072	0.332125	-13.75	0	0	#DIV/0!	0.411832	0.366539	-10.9979	0.480973	0.425788	-11.4737	0.489489	0.417156	-14.7772	0.276957	0.243245	-12.1724	0.698259	0.660294	-5.43708	0.294379	0.252256	-14.3092	0.484838	0.406491	-16.1595	0.284732	0.219336	-22.9677	0.62746	0.54963	-12.4039	0.306227	0.2665	-12.9729	0.505129	0.432978	-14.2836	0.504074	0.430555	-14.585	0.34388	0.309949	-9.86723
3	A.3.4 - African trypanosomiasis	0	0	#DIV/0!	0	0	#DIV/0!	0	0	#DIV/0!	0	0	#DIV/0!	0	0	#DIV/0!	0	0	#DIV/0!	0	0	#DIV/0!	0	0	#DIV/0!	0	0	#DIV/0!	0	0	#DIV/0!	0	0	#DIV/0!	0	0	#DIV/0!	0	0	#DIV/0!	0	0	#DIV/0!	0	0	#DIV/0!	0	0	#DIV/0!
3	A.3.5 - Schistosomiasis	558.716	160.866	-71.2078	1.40186	0.186087	-86.7258	0	0	#DIV/0!	1.55399	0.250228	-83.8977	0	0	#DIV/0!	0	0	#DIV/0!	1.45832	0.260752	-82.1196	0.923183	0.198896	-78.4554	1.28804	0.151645	-88.2267	1.41659	0.189746	-86.6054	1.16453	0.161007	-86.1741	2.10208	0.248824	-88.163	0	0	#DIV/0!	0	0	#DIV/0!	1.88975	0.241583	-87.2161	1.14592	0.186111	-83.7588
3	A.3.6 - Cysticercosis	92.5208	22.104	-76.1091	0.167472	0.021881	-86.9346	0.151014	0.0232185	-84.625	0.179459	0.0289294	-83.8796	0.121936	0.0233098	-80.8836	0.145813	0.0223549	-84.6688	0.143883	0.0245711	-82.9229	0.123077	0.0259758	-78.8948	0.140989	0.0157197	-88.8504	0.164938	0.022665	-86.2585	0.168379	0.0230306	-86.3221	0.237829	0.0263472	-88.9218	0.164702	0.0231898	-85.9201	0.152594	0.0224192	-85.3079	0.163293	0.0212258	-87.0014	0.141676	0.0224349	-84.1646
3	A.3.7 - Cystic echinococcosis	9.04549	3.30776	-63.432	0.0177787	0.00355185	-80.0218	0.0173357	0.00392293	-77.3708	0.0205352	0.00464998	-77.3561	0.0129732	0.00374553	-71.1286	0.0159002	0.00364927	-77.0489	0.0175235	0.00415136	-76.3098	0.0153979	0.00438329	-71.5331	0.0139071	0.00255101	-81.6567	0.0174453	0.003637	-79.152	0.0174663	0.00368537	-78.9001	0.0300289	0.00474096	-84.212	0.0172947	0.00373921	-78.3795	0.0152437	0.00357084	-76.575	0.0172806	0.00338581	-80.4068	0.0153571	0.00363088	-76.357
3	A.3.11 - Dengue	15.4108	261.591	1597.45	0.0274967	0.297225	980.948	0.0239802	0.496784	1971.65	0.0310601	0.451527	1353.72	0.0224955	0.938293	4071.03	0.0211441	0.338329	1500.11	0.0221723	0.305978	1280	0.0263242	0.641199	2335.77	0.0187305	0.19873	960.997	0.0289498	0.405988	1302.39	0.0279945	0.649455	2219.93	0.0993465	0.62338	527.481	0.0270129	0.802948	2872.47	0.0229063	0.503461	2097.92	0.0246388	0.220248	793.908	0.022811	0.323256	1317.11
3	A.3.12 - Yellow fever	12.1167	4.54619	-62.48	0.0151587	0.00428969	-71.7014	0.0447316	0.0117046	-73.8337	0	0	#DIV/0!	0.0375036	0.0114563	-69.4528	0.0521826	0.0082291	-84.2302	0.014086	0.00546579	-61.1969	0	0	#DIV/0!	0.0231357	0.00452131	-80.4575	0.0118589	0.00635518	-46.4102	0.0424921	0.00608343	-85.6834	0.0795068	0.00732458	-90.7875	0.0181975	0.0054096	-70.2728	0.0247252	0.00602546	-75.6302	0.0112713	0.0043167	-61.7018	0.0329876	0.0057071	-82.6992
3	A.3.13 - Rabies	41.8144	3.29997	-92.1081	0.0534841	0.00330377	-93.8229	0.340224	0.0208204	-93.8804	0.282016	0.0127713	-95.4714	0.00654937	0.000664775	-89.8498	0.101402	0.0076162	-92.4891	0.0374291	0.00238443	-93.6295	0.160488	0.00925304	-94.2344	0.000527615	0.000122358	-76.8092	0.0275815	0.00176466	-93.602	0.126715	0.00709245	-94.4028	0.255775	0.0180765	-92.9327	0.0537908	0.0031207	-94.1984	0.0198692	0.00127501	-93.583	0.0219089	0.00135893	-93.7974	0.157127	0.00825841	-94.7441
3	A.3.14 - Intestinal nematode infections	19.7725	9.53331	-51.785	0.0237335	0.0107587	-54.6688	0.0344006	0.0107989	-68.6085	0.0529234	0.0141789	-73.2087	0.0117171	0.00878182	-25.051	0.0248382	0.010329	-58.4149	0.0341573	0.0156649	-54.139	0.0449708	0.014885	-66.9008	0.0120975	0.00607378	-49.7933	0.0228314	0.0109742	-51.934	0.0181138	0.0104777	-42.1563	0.0463853	0.0160229	-65.4568	0.024185	0.0102661	-57.5516	0.0198451	0.00926727	-53.3021	0.0195842	0.0102784	-47.517	0.0286836	0.0117102	-59.1745
4	A.3.14.1 - Ascariasis	19.7725	9.53331	-51.785	0.0237335	0.0107587	-54.6688	0.0344006	0.0107989	-68.6085	0.0529234	0.0141789	-73.2087	0.0117171	0.00878182	-25.051	0.0248382	0.010329	-58.4149	0.0341573	0.0156649	-54.139	0.0449708	0.014885	-66.9008	0.0120975	0.00607378	-49.7933	0.0228314	0.0109742	-51.934	0.0181138	0.0104777	-42.1563	0.0463853	0.0160229	-65.4568	0.024185	0.0102661	-57.5516	0.0198451	0.00926727	-53.3021	0.0195842	0.0102784	-47.517	0.0286836	0.0117102	-59.1745
3	A.3.17 - Ebola	0	0	#DIV/0!	0	0	#DIV/0!	0	0	#DIV/0!	0	0	#DIV/0!	0	0	#DIV/0!	0	0	#DIV/0!	0	0	#DIV/0!	0	0	#DIV/0!	0	0	#DIV/0!	0	0	#DIV/0!	0	0	#DIV/0!	0	0	#DIV/0!	0	0	#DIV/0!	0	0	#DIV/0!	0	0	#DIV/0!	0	0	#DIV/0!
3	A.3.19 - Other neglected tropical diseases	78.3568	87.5668	11.754	0.0998141	0.0959808	-3.84044	0.176761	0.204647	15.7763	0.208602	0.145213	-30.3874	0.0727658	0.112581	54.7172	0.100928	0.105442	4.47271	0.149919	0.134397	-10.3532	0.15803	0.146663	-7.19256	0.0653921	0.0744589	13.8654	0.0926784	0.106607	15.0284	0.0777579	0.0912086	17.2983	0.205683	0.153811	-25.2196	0.164954	0.177186	7.41567	0.0418292	0.0497247	18.8757	0.0792471	0.0896771	13.1615	0.114557	0.113314	-1.08515
2	A.4 - Maternal disorders	0	0	#DIV/0!	0	0	#DIV/0!	0	0	#DIV/0!	0	0	#DIV/0!	0	0	#DIV/0!	0	0	#DIV/0!	0	0	#DIV/0!	0	0	#DIV/0!	0	0	#DIV/0!	0	0	#DIV/0!	0	0	#DIV/0!	0	0	#DIV/0!	0	0	#DIV/0!	0	0	#DIV/0!	0	0	#DIV/0!	0	0	#DIV/0!
3	A.4.1 - Maternal hemorrhage	0	0	#DIV/0!	0	0	#DIV/0!	0	0	#DIV/0!	0	0	#DIV/0!	0	0	#DIV/0!	0	0	#DIV/0!	0	0	#DIV/0!	0	0	#DIV/0!	0	0	#DIV/0!	0	0	#DIV/0!	0	0	#DIV/0!	0	0	#DIV/0!	0	0	#DIV/0!	0	0	#DIV/0!	0	0	#DIV/0!	0	0	#DIV/0!
3	A.4.2 - Maternal sepsis and other maternal infections	0	0	#DIV/0!	0	0	#DIV/0!	0	0	#DIV/0!	0	0	#DIV/0!	0	0	#DIV/0!	0	0	#DIV/0!	0	0	#DIV/0!	0	0	#DIV/0!	0	0	#DIV/0!	0	0	#DIV/0!	0	0	#DIV/0!	0	0	#DIV/0!	0	0	#DIV/0!	0	0	#DIV/0!	0	0	#DIV/0!	0	0	#DIV/0!
3	A.4.3 - Maternal hypertensive disorders	0	0	#DIV/0!	0	0	#DIV/0!	0	0	#DIV/0!	0	0	#DIV/0!	0	0	#DIV/0!	0	0	#DIV/0!	0	0	#DIV/0!	0	0	#DIV/0!	0	0	#DIV/0!	0	0	#DIV/0!	0	0	#DIV/0!	0	0	#DIV/0!	0	0	#DIV/0!	0	0	#DIV/0!	0	0	#DIV/0!	0	0	#DIV/0!
3	A.4.4 - Maternal obstructed labor and uterine rupture	0	0	#DIV/0!	0	0	#DIV/0!	0	0	#DIV/0!	0	0	#DIV/0!	0	0	#DIV/0!	0	0	#DIV/0!	0	0	#DIV/0!	0	0	#DIV/0!	0	0	#DIV/0!	0	0	#DIV/0!	0	0	#DIV/0!	0	0	#DIV/0!	0	0	#DIV/0!	0	0	#DIV/0!	0	0	#DIV/0!	0	0	#DIV/0!
3	A.4.5 - Maternal abortion, miscarriage, and ectopic pregnancy	0	0	#DIV/0!	0	0	#DIV/0!	0	0	#DIV/0!	0	0	#DIV/0!	0	0	#DIV/0!	0	0	#DIV/0!	0	0	#DIV/0!	0	0	#DIV/0!	0	0	#DIV/0!	0	0	#DIV/0!	0	0	#DIV/0!	0	0	#DIV/0!	0	0	#DIV/0!	0	0	#DIV/0!	0	0	#DIV/0!	0	0	#DIV/0!
3	A.4.6 - Indirect maternal deaths	0	0	#DIV/0!	0	0	#DIV/0!	0	0	#DIV/0!	0	0	#DIV/0!	0	0	#DIV/0!	0	0	#DIV/0!	0	0	#DIV/0!	0	0	#DIV/0!	0	0	#DIV/0!	0	0	#DIV/0!	0	0	#DIV/0!	0	0	#DIV/0!	0	0	#DIV/0!	0	0	#DIV/0!	0	0	#DIV/0!	0	0	#DIV/0!
3	A.4.7 - Late maternal deaths	0	0	#DIV/0!	0	0	#DIV/0!	0	0	#DIV/0!	0	0	#DIV/0!	0	0	#DIV/0!	0	0	#DIV/0!	0	0	#DIV/0!	0	0	#DIV/0!	0	0	#DIV/0!	0	0	#DIV/0!	0	0	#DIV/0!	0	0	#DIV/0!	0	0	#DIV/0!	0	0	#DIV/0!	0	0	#DIV/0!	0	0	#DIV/0!
3	A.4.8 - Maternal deaths aggravated by HIV/AIDS	0	0	#DIV/0!	0	0	#DIV/0!	0	0	#DIV/0!	0	0	#DIV/0!	0	0	#DIV/0!	0	0	#DIV/0!	0	0	#DIV/0!	0	0	#DIV/0!	0	0	#DIV/0!	0	0	#DIV/0!	0	0	#DIV/0!	0	0	#DIV/0!	0	0	#DIV/0!	0	0	#DIV/0!	0	0	#DIV/0!	0	0	#DIV/0!
3	A.4.9 - Other maternal disorders	0	0	#DIV/0!	0	0	#DIV/0!	0	0	#DIV/0!	0	0	#DIV/0!	0	0	#DIV/0!	0	0	#DIV/0!	0	0	#DIV/0!	0	0	#DIV/0!	0	0	#DIV/0!	0	0	#DIV/0!	0	0	#DIV/0!	0	0	#DIV/0!	0	0	#DIV/0!	0	0	#DIV/0!	0	0	#DIV/0!	0	0	#DIV/0!
2	A.5 - Neonatal disorders	38488.8	14072	-63.4386	38.7058	16.9633	-56.1738	45.0167	25.9156	-42.4311	63.2301	18.1011	-71.3726	32.8497	22.3378	-32.0002	37.918	15.0612	-60.2795	49.4421	23.9169	-51.6265	59.6775	23.1322	-61.2379	25.5523	13.8448	-45.8178	31.0899	13.5347	-56.4661	30.5548	16.2487	-46.8212	56.6862	24.6343	-56.5426	38.3504	12.4922	-67.4261	27.4038	13.486	-50.7878	36.822	16.0815	-56.3262	43.2405	18.5074	-57.1989
3	A.5.1 - Neonatal preterm birth complications	22980.1	5414.63	-76.4378	23.1052	6.53183	-71.73	26.45	10.8857	-58.8442	42.7521	7.23602	-83.0745	18.0997	7.9124	-56.2844	23.7211	5.71337	-75.9144	30.7932	9.55307	-68.9767	37.3896	9.07386	-75.7316	14.7269	5.91949	-59.8049	18.33	4.40699	-75.9575	17.6968	6.4536	-63.5325	30.3371	8.72111	-71.2526	24.6557	4.74472	-80.7561	16.7134	5.03445	-69.8777	22.5018	6.63273	-70.5236	26.2023	6.90177	-73.6597
3	A.5.2 - Neonatal encephalopathy due to birth asphyxia and trauma	7733.68	3312.91	-57.1626	7.77433	3.99305	-48.638	10.4387	6.89938	-33.9056	9.94243	4.45966	-55.1451	7.53541	5.59589	-25.7387	8.07781	3.96462	-50.9195	8.86873	5.78221	-34.8023	8.56999	5.20555	-39.2584	7.12206	3.04494	-57.2463	7.02856	3.51112	-50.045	6.06318	3.5137	-42.0486	13.5549	7.30756	-46.089	6.51178	2.56633	-60.5894	5.51909	3.32841	-39.6927	6.7943	3.36942	-50.4082	8.2418	4.53182	-45.0143
3	A.5.3 - Neonatal sepsis and other neonatal infections	5069.27	2764.42	-45.4671	5.10471	3.33016	-34.7629	4.98259	4.67365	-6.20038	7.29154	3.98511	-45.3461	4.97899	5.89279	18.3532	3.92311	2.75259	-29.8365	6.92166	4.17564	-39.6728	9.95302	5.18074	-47.948	2.48549	2.23339	-10.1428	2.79854	2.13206	-23.8152	4.61001	3.54925	-23.0099	8.01758	4.01522	-49.9198	4.27949	2.75887	-35.5328	3.4157	2.51489	-26.3729	5.22657	3.35387	-35.8304	5.82858	4.37568	-24.9272
3	A.5.4 - Hemolytic disease and other neonatal jaundice	617.304	121.314	-80.3477	0.621283	0.146283	-76.4546	1.35443	0.483006	-64.3388	1.00294	0.143311	-85.7109	0.596945	0.243128	-59.2713	0.768047	0.223731	-70.8702	0.87244	0.208718	-76.0765	1.19738	0.247856	-79.3001	0.308318	0.106929	-65.3188	0.711667	0.150756	-78.8164	0.390385	0.12099	-69.0075	1.21319	0.313984	-74.119	0.712468	0.146722	-79.4065	0.398212	0.112158	-71.8345	0.435733	0.10342	-76.2653	1.11812	0.327383	-70.7201
3	A.5.5 - Other neonatal disorders	2088.38	2458.74	17.7342	2.10029	2.96193	41.0251	1.79105	2.97392	66.0434	2.2411	2.277	1.60205	1.63868	2.69355	64.3728	1.42795	2.40689	68.5559	1.98609	4.19722	111.331	2.56753	3.42423	33.3668	0.909567	2.54005	179.259	2.22116	3.33373	50.0898	1.79444	2.61118	45.5148	3.56351	4.27645	20.0069	2.19094	2.27558	3.86323	1.35739	2.4961	83.8904	1.86357	2.6221	40.7035	1.84967	2.37077	28.1723
2	A.6 - Nutritional deficiencies	7379.6	5048.61	-31.5869	14.1742	7.53641	-46.8299	11.2627	7.32061	-35.0012	27.8606	10.4373	-62.5375	9.50198	7.27128	-23.4762	9.71909	7.82231	-19.5161	19.1592	13.4192	-29.9597	10.5655	6.77327	-35.8924	6.71238	3.55718	-47.0057	17.3873	7.0807	-59.2766	9.7585	5.99063	-38.6112	19.3244	6.45869	-66.5775	10.4514	7.95658	-23.8707	13.0408	11.86	-9.05471	16.68	9.12443	-45.2971	9.84739	6.20566	-36.9817
3	A.6.1 - Protein-energy malnutrition	6915.39	4660.87	-32.6015	13.2259	6.99708	-47.0957	10.5856	6.87068	-35.0942	26.7036	9.75315	-63.4763	8.95329	6.77608	-24.3174	9.14515	7.43049	-18.7494	18.3077	12.676	-30.7612	9.84698	6.16726	-37.369	5.32852	2.65849	-50.1082	16.7398	6.62012	-60.4529	9.1487	5.54113	-39.4327	17.6937	5.82176	-67.097	9.8263	7.51027	-23.5697	12.5656	11.4866	-8.58669	14.7286	8.34544	-43.3384	9.31139	5.83867	-37.2955
3	A.6.2 - Iodine deficiency	11.2527	8.02867	-28.651	0.0216902	0.00998639	-53.959	0.022585	0.011284	-50.0379	0.0268716	0.0109943	-59.0858	0.0170059	0.0113048	-33.5242	0.0193573	0.0101006	-47.82	0.0213746	0.0112799	-47.2275	0.0270447	0.0121854	-54.9434	0.017461	0.00774766	-55.6287	0.0200324	0.00974078	-51.3749	0.019927	0.0101657	-48.9852	0.0362503	0.0133498	-63.1731	0.0188697	0.0106137	-43.7526	0.0170166	0.00962962	-43.4104	0.0204343	0.0088289	-56.7936	0.0216306	0.0107425	-50.3365
3	A.6.4 - Iron-deficiency anemia	10.2957	15.265	48.2657	0.0153435	0.0183759	19.7634	0.0155863	0.0142408	-8.6323	0.0180326	0.0218616	21.2334	0.0129445	0.0131286	1.42274	0.0145196	0.0127613	-12.1095	0.0152163	0.0185865	22.1486	0.017921	0.0252674	40.9933	0.0122487	0.00931555	-23.9469	0.0150554	0.0139134	-7.58514	0.0160403	0.0175922	9.67532	0.0284006	0.0287526	1.23938	0.0140694	0.011712	-16.7551	0.0131627	0.0147117	11.7679	0.0145157	0.0245792	69.3283	0.0157505	0.0143387	-8.96331
3	A.6.5 - Other nutritional deficiencies	442.659	364.448	-17.6683	0.911201	0.510971	-43.9233	0.638904	0.42441	-33.5722	1.11203	0.651248	-41.436	0.518743	0.47076	-9.24992	0.540068	0.368955	-31.6837	0.814938	0.713286	-12.4736	0.673534	0.568559	-15.5857	1.35416	0.881621	-34.8951	0.61238	0.436922	-28.6518	0.573828	0.421742	-26.5037	1.56603	0.594823	-62.0173	0.592161	0.42399	-28.3995	0.445064	0.34906	-21.5709	1.91645	0.745582	-61.0957	0.498617	0.341908	-31.4286
2	A.7 - Other communicable, maternal, neonatal, and nutritional diseases	2644.9	1967.46	-25.6129	4.0501	2.16362	-46.5787	20.2448	13.6758	-32.4477	5.81152	2.52128	-56.6157	3.51294	2.45107	-30.2273	8.66202	4.75074	-45.1543	4.49655	2.43359	-45.8788	4.09302	1.99167	-51.3399	2.44217	1.14101	-53.279	4.04742	2.11985	-47.6246	2.99797	1.78254	-40.5417	9.31346	3.80748	-59.1185	4.469	2.87483	-35.6719	3.24897	2.0715	-36.2412	2.68849	1.57027	-41.5928	6.51506	3.80812	-41.549
3	A.7.1 - Sexually transmitted diseases excluding HIV	1109.02	145.469	-86.8831	1.1627	0.173355	-85.0903	1.97509	0.405152	-79.4869	2.679	0.391411	-85.3897	1.06416	0.131347	-87.6572	1.33805	0.27118	-79.7331	1.59532	0.230658	-85.5416	2.14914	0.275273	-87.1915	0.636094	0.0511126	-91.9646	1.17023	0.186979	-84.0221	0.547519	0.0921805	-83.164	2.87559	0.498061	-82.6797	0.606415	0.0897087	-85.2067	0.691988	0.106986	-84.5394	0.773367	0.104432	-86.4965	1.63022	0.181519	-88.8654
4	A.7.1.1 - Syphilis	1104.72	141.915	-87.1537	1.1518	0.1691	-85.3187	1.96529	0.401167	-79.5873	2.66768	0.386961	-85.4944	1.05072	0.124581	-88.1432	1.32764	0.266695	-79.9122	1.58498	0.225898	-85.7476	2.14102	0.269935	-87.3922	0.631268	0.0491062	-92.221	1.15545	0.181394	-84.301	0.537952	0.0885664	-83.5364	2.84195	0.483837	-82.9752	0.597208	0.0859785	-85.6032	0.683889	0.103566	-84.8563	0.765033	0.101278	-86.7616	1.62095	0.177483	-89.0507
4	A.7.1.2 - Chlamydial infection	0	0	#DIV/0!	0	0	#DIV/0!	0	0	#DIV/0!	0	0	#DIV/0!	0	0	#DIV/0!	0	0	#DIV/0!	0	0	#DIV/0!	0	0	#DIV/0!	0	0	#DIV/0!	0	0	#DIV/0!	0	0	#DIV/0!	0	0	#DIV/0!	0	0	#DIV/0!	0	0	#DIV/0!	0	0	#DIV/0!	0	0	#DIV/0!
4	A.7.1.3 - Gonococcal infection	2.93765	2.48529	-15.3989	0.00762165	0.0030243	-60.3197	0.00686103	0.00283458	-58.6857	0.00789813	0.00314503	-60.1801	0.00944789	0.00481408	-49.0459	0.00728386	0.00319268	-56.1677	0.00724038	0.00337883	-53.3335	0.00569997	0.00379503	-33.4201	0.00338765	0.00142309	-57.992	0.0103441	0.00397051	-61.6159	0.00667374	0.00256815	-61.5186	0.0234023	0.0101286	-56.7198	0.0064359	0.00265323	-58.7746	0.00566861	0.00242813	-57.1653	0.00581445	0.00223447	-61.5704	0.00649459	0.00287142	-55.7875
4	A.7.1.6 - Other sexually transmitted diseases	1.36451	1.0683	-21.7077	0.0032808	0.00123146	-62.4645	0.00293888	0.00115036	-60.8571	0.00342078	0.00130416	-61.8753	0.00399078	0.00195179	-51.0924	0.0031176	0.0012932	-58.5195	0.00309914	0.00138128	-55.43	0.00242623	0.00154341	-36.3863	0.00143749	0.000583252	-59.4258	0.00443739	0.00161465	-63.6127	0.00289419	0.00104596	-63.8601	0.0102315	0.00409455	-59.9811	0.00277108	0.00107696	-61.1356	0.00242976	0.000991109	-59.2096	0.00251915	0.000919221	-63.5107	0.00277988	0.00116532	-58.0803
3	A.7.2 - Hepatitis	644.192	785.528	21.94	1.23076	0.856587	-30.4019	15.3659	11.112	-27.6841	1.34811	0.925058	-31.3811	0.807929	0.80685	-0.133543	5.82229	3.34337	-42.5765	1.04753	0.869727	-16.9732	0.675451	0.606023	-10.2787	0.852691	0.479307	-43.7889	1.29933	0.82036	-36.8629	1.26021	0.829459	-34.1809	3.72115	1.83365	-50.7237	1.81183	1.26492	-30.1853	1.18668	0.894115	-24.6539	0.82653	0.599999	-27.4075	2.42634	1.85532	-23.5341
4	A.7.2.1 - Acute hepatitis A	154.855	59.933	-61.2973	0.161378	0.0616994	-61.767	2.08311	0.779621	-62.5742	0.271952	0.0563211	-79.2901	0.0795889	0.0536955	-32.5339	0.810626	0.240353	-70.3497	0.193645	0.0575405	-70.2856	0.146736	0.0388588	-73.5178	0.080448	0.0400366	-50.233	0.149038	0.063218	-57.5827	0.127754	0.0600083	-53.0283	0.34869	0.112725	-67.672	0.190424	0.0834462	-56.1789	0.105469	0.0575546	-45.4301	0.0879733	0.0413912	-52.9503	0.324603	0.106277	-67.2594
4	A.7.2.2 - Hepatitis B	465.499	687.548	47.7012	1.01513	0.752721	-25.8499	12.6023	9.78477	-22.357	1.02227	0.82365	-19.4295	0.690651	0.713691	3.33596	4.75801	2.94301	-38.1462	0.810704	0.769293	-5.10799	0.501341	0.537858	7.28393	0.733269	0.415926	-43.2779	1.09218	0.717517	-34.304	1.07504	0.729348	-32.156	3.20135	1.6309	-49.056	1.53976	1.11989	-27.2688	1.02644	0.792456	-22.7957	0.700996	0.529159	-24.5133	1.99591	1.65752	-16.9542
4	A.7.2.3 - Hepatitis C	23.8377	38.0468	59.6074	0.0542536	0.042167	-22.278	0.680559	0.547614	-19.5346	0.0538833	0.045086	-16.3267	0.037689	0.0394635	4.7084	0.253656	0.159999	-36.9226	0.0431768	0.0428931	-0.657071	0.0273743	0.0293065	7.05814	0.0389739	0.0233444	-40.1024	0.0581163	0.0396252	-31.8175	0.0574189	0.0401029	-30.1573	0.17111	0.0900256	-47.3873	0.0816419	0.0615902	-24.5605	0.0547676	0.0441042	-19.4703	0.0375607	0.0294489	-21.5965	0.105829	0.0915273	-13.5144
4	A.7.2.4 - Acute hepatitis E	0	0	#DIV/0!	0	0	#DIV/0!	0	0	#DIV/0!	0	0	#DIV/0!	0	0	#DIV/0!	0	0	#DIV/0!	0	0	#DIV/0!	0	0	#DIV/0!	0	0	#DIV/0!	0	0	#DIV/0!	0	0	#DIV/0!	0	0	#DIV/0!	0	0	#DIV/0!	0	0	#DIV/0!	0	0	#DIV/0!	0	0	#DIV/0!
3	A.7.4 - Other infectious diseases	891.685	1036.47	16.2367	1.65663	1.13367	-31.5675	2.90379	2.15868	-25.6599	1.78441	1.20482	-32.4811	1.64085	1.51287	-7.79958	1.50168	1.1362	-24.3382	1.8537	1.3332	-28.0789	1.26843	1.11037	-12.4608	0.953385	0.610588	-35.9558	1.57786	1.11252	-29.492	1.19024	0.860903	-27.67	2.71672	1.47577	-45.6782	2.05076	1.52019	-25.8717	1.3703	1.0704	-21.8858	1.08859	0.86584	-20.4622	2.4585	1.77128	-27.9529
1	B - Non-communicable diseases	296200	547437	84.8202	1018.06	759.432	-25.4037	890.38	769.494	-13.5769	963.058	828.436	-13.9785	769.68	760.576	-1.18284	875.728	748.338	-14.5467	872.374	809.305	-7.22959	788.955	839.322	6.38412	872.106	617.286	-29.2189	1012.2	734.091	-27.4758	956.408	743.875	-22.222	1229	874.9	-28.8121	944.182	778.996	-17.4951	923.394	775.463	-16.0204	1052.02	722.996	-31.2757	868.711	758.705	-12.663
2	B.1 - Neoplasms	56877.3	128980	126.769	182.29	172.112	-5.58309	148.495	153.921	3.65376	117.498	125.646	6.93421	158.665	175.436	10.5704	182.627	184.471	1.01012	135.796	162.56	19.7092	137.967	185.665	34.5721	178.318	156.583	-12.1886	183.767	168.106	-8.52217	163.51	155.568	-4.85746	162.707	136.329	-16.2117	167.332	164.914	-1.44484	161.834	167.236	3.33789	181.52	167.016	-7.99051	147.977	148.289	0.210973
3	B.1.1 - Lip and oral cavity cancer	1619.16	3651.63	125.527	4.69149	4.3932	-6.35806	2.34204	2.50564	6.98494	2.9979	3.68052	22.7699	2.80838	3.49393	24.411	3.43699	3.77421	9.81164	3.92027	4.80384	22.5386	3.18725	5.11103	60.3588	4.58756	3.72148	-18.8789	5.02218	5.25245	4.58514	3.37543	3.34552	-0.886131	2.80457	2.42231	-13.6301	4.02004	4.29463	6.8305	3.56704	3.9461	10.6268	4.48936	4.13653	-7.85928	3.0146	3.39081	12.4796
3	B.1.2 - Nasopharynx cancer	133.564	346.082	159.114	0.297229	0.368857	24.0986	0.234801	0.323214	37.6543	0.205349	0.283828	38.2177	0.225395	0.355274	57.6224	0.217241	0.304138	40	0.25804	0.404758	56.8588	0.217573	0.373826	71.8162	0.216234	0.249259	15.2732	0.314489	0.414736	31.8759	0.387529	0.459247	18.5064	0.367895	0.342301	-6.95688	0.269969	0.372812	38.0945	0.230079	0.318486	38.4247	0.253214	0.318193	25.6616	0.193475	0.273796	41.515
3	B.1.3 - Other pharynx cancer	1248.02	2879.45	130.721	3.42431	3.32721	-2.83547	1.73114	1.87555	8.3417	1.81275	2.01799	11.3218	1.71437	2.07372	20.9612	1.72607	1.88069	8.95842	2.56648	3.61668	40.9195	2.3467	3.11679	32.8162	2.00172	1.81715	-9.22045	3.95884	3.86969	-2.25189	2.58736	3.1519	21.8191	1.69379	1.52683	-9.85719	2.72632	2.92326	7.22378	3.33703	3.68517	10.4326	3.16411	3.33724	5.47166	1.87509	2.05633	9.66597
3	B.1.4 - Esophageal cancer	4030.42	8522.71	111.46	12.2326	10.51	-14.0819	5.58744	5.57333	-0.252652	5.48534	5.9001	7.56126	4.83254	5.77487	19.4997	6.26945	6.20011	-1.10601	7.86803	10.0138	27.272	7.44892	11.5928	55.6302	9.23738	7.54091	-18.3653	15.8422	14.3965	-9.12541	9.28258	8.1038	-12.6988	4.99442	4.09637	-17.981	9.51999	9.56735	0.49741	10.2476	10.5655	3.1026	15.6603	13.3822	-14.547	5.10834	4.8854	-4.36425
3	B.1.5 - Stomach cancer	9254.69	14567.5	57.4062	31.046	19.4695	-37.2882	29.4966	22.9534	-22.183	16.7126	13.628	-18.4564	46.57	38.5961	-17.1224	38.5472	31.5801	-18.0742	21.6672	18.6876	-13.7516	28.9739	28.554	-1.44921	26.2794	14.8558	-43.4698	38.2507	20.4532	-46.5285	26.3316	15.6738	-40.4755	31.3587	17.9523	-42.7515	33.9294	19.4826	-42.579	29.4261	18.7369	-36.3257	36.3189	20.3856	-43.8705	35.9498	26.3414	-26.7273
3	B.1.6 - Colon and rectum cancer	3196.92	10501.9	228.501	10.8979	14.1136	29.5071	6.56734	8.76692	33.4928	5.86257	8.20757	39.9994	4.7406	7.67514	61.9023	7.37125	9.70707	31.6883	7.80134	11.2493	44.1965	5.98864	11.0731	84.9017	11.1125	13.9951	25.9401	9.08053	11.5623	27.3306	9.60065	12.0018	25.0099	8.05075	7.99818	-0.652977	8.49804	11.2998	32.9698	9.12834	13.7058	50.1453	9.53895	12.5732	31.8093	6.51629	8.65765	32.8616
3	B.1.7 - Liver cancer	2393.57	5848.22	144.33	7.53402	7.46371	-0.93324	14.0911	13.2807	-5.75058	7.1658	8.02824	12.0356	8.36503	9.25967	10.695	11.7357	11.5878	-1.26081	7.18994	8.1359	13.1567	5.50824	7.3479	33.3983	7.14705	6.30975	-11.7152	7.71011	7.78788	1.00868	7.02401	6.93064	-1.32922	11.3282	10.1072	-10.7784	7.12759	7.25006	1.71834	6.2972	6.747	7.14278	7.46543	6.6254	-11.2523	7.31886	7.21997	-1.35116
4	B.1.7.1 - Liver cancer due to hepatitis B	693.924	1378.93	98.7153	1.81705	1.60096	-11.8928	3.76911	3.34228	-11.3245	1.89874	1.84081	-3.05096	2.10133	2.06164	-1.88882	3.12331	2.78722	-10.7605	1.7485	1.6709	-4.43816	1.41225	1.67381	18.5207	1.17372	0.919585	-21.6522	2.02844	1.99768	-1.51635	1.83468	1.57358	-14.231	2.94217	2.24807	-23.5916	1.78801	1.57137	-12.1161	1.59335	1.49997	-5.8608	0.878188	0.778532	-11.348	2.8526	2.52581	-11.4559
4	B.1.7.2 - Liver cancer due to hepatitis C	722.725	1638.07	126.652	2.56926	2.2257	-13.3721	4.71742	3.81297	-19.1726	2.33108	2.20422	-5.44198	2.79019	2.53715	-9.06898	3.87888	3.28029	-15.4318	2.326	2.08348	-10.4266	1.86238	2.09247	12.3549	1.4679	1.0849	-26.0915	2.5513	2.60864	2.24757	2.24706	1.91555	-14.7532	3.64503	2.74446	-24.7066	2.27367	1.93889	-14.7243	2.0405	1.85934	-8.87806	3.86485	3.45926	-10.4945	0.99821	0.842717	-15.5772
4	B.1.7.3 - Liver cancer due to alcohol use	714.52	2320.36	224.743	2.30796	2.97363	28.8424	3.65571	4.61732	26.3043	2.07844	3.24437	56.0966	2.47543	3.82141	54.3732	3.19718	4.30913	34.7793	2.36152	3.77301	59.7704	1.53168	2.85655	86.4982	4.11819	4.03484	-2.0239	2.99506	3.05722	2.07526	2.10262	2.77967	32.2	3.44176	4.22494	22.7552	2.26977	3.11084	37.0553	1.93712	2.76513	42.7445	2.05552	1.79904	-12.4777	2.5593	3.21966	25.8027
4	B.1.7.4 - Liver cancer due to other causes	262.403	510.859	94.685	0.839746	0.663428	-20.9966	1.94882	1.50818	-22.6108	0.857544	0.738844	-13.8418	0.99808	0.839476	-15.8909	1.53636	1.21111	-21.1705	0.753922	0.608519	-19.2862	0.70194	0.725074	3.29562	0.387243	0.27043	-30.1652	0.135307	0.124338	-8.10668	0.839644	0.661842	-21.1759	1.29923	0.889717	-31.5196	0.79614	0.628965	-20.9981	0.726231	0.622555	-14.276	0.666864	0.58857	-11.7407	0.908749	0.631776	-30.4785
3	B.1.8 - Gallbladder and biliary tract cancer	819.14	1488.93	81.7672	2.8853	2.02568	-29.7932	1.85707	1.43994	-22.4617	2.2478	1.69766	-24.4745	3.18209	2.75597	-13.3913	2.90544	2.19868	-24.3255	2.5953	2.27547	-12.3234	2.73062	2.37271	-13.1073	3.65356	2.28154	-37.5529	3.08321	2.03572	-33.9741	2.8968	1.85703	-35.8937	2.28451	1.51539	-33.6667	2.39938	1.71731	-28.4269	2.29276	1.75613	-23.4051	2.91901	2.02777	-30.5323	2.04651	1.55601	-23.9678
3	B.1.9 - Pancreatic cancer	2101.52	5381.69	156.086	6.89275	7.06873	2.55306	4.83252	5.09302	5.39053	4.65432	4.37844	-5.92734	4.67813	5.51577	17.9054	5.51546	6.31404	14.479	4.96837	5.89201	18.5903	4.66303	6.61894	41.9452	7.35127	6.71081	-8.71216	6.52211	6.29638	-3.46108	6.12045	6.08155	-0.635523	5.0193	4.69143	-6.53222	5.84338	6.33853	8.47362	6.36653	7.21268	13.2905	6.58312	6.646	0.955142	4.70593	4.73231	0.560571
3	B.1.10 - Larynx cancer	2044.51	4163.85	103.66	6.0321	5.10641	-15.3461	2.73067	2.77275	1.54097	3.21634	3.63751	13.0948	3.92955	4.72731	20.3018	6.19248	6.52844	5.42527	3.83862	4.88732	27.3196	3.92465	6.20466	58.0944	4.88223	3.75311	-23.127	5.82551	5.4148	-7.05013	4.11298	3.8148	-7.2498	3.16568	2.4354	-23.0686	5.10147	5.1614	1.17471	5.02393	5.20247	3.55377	5.39952	5.0409	-6.64167	3.62226	3.68403	1.70527
3	B.1.11 - Tracheal, bronchus, and lung cancer	9273.21	19546.5	110.784	29.4518	25.907	-12.0361	22.6121	23.9691	6.00155	16.3633	15.84	-3.19797	26.3797	28.6458	8.59021	36.4976	33.536	-8.11464	16.9786	19.1206	12.6157	17.0435	26.4482	55.1804	27.8966	23.4137	-16.0696	27.036	23.8934	-11.6239	24.9532	23.9784	-3.90665	22.8975	18.5634	-18.9283	24.2934	25.1278	3.43493	24.0403	24.7566	2.97983	23.897	21.8241	-8.67462	25.3464	23.1953	-8.48679
3	B.1.12 - Malignant skin melanoma	406.845	1128.63	177.41	1.11165	1.39855	25.8087	0.705355	0.956032	35.5393	0.572877	0.782772	36.6389	0.396399	0.603244	52.1811	0.8336	1.12186	34.5807	0.551811	0.805969	46.0588	0.659928	1.13485	71.966	1.29843	1.45307	11.9093	1.17611	1.40937	19.8332	0.983921	1.15939	17.8337	0.580085	0.624442	7.64665	0.80069	1.03222	28.9168	0.804858	1.06484	32.3014	0.862947	1.08381	25.5943	0.585602	0.794287	35.636
3	B.1.13 - Non-melanoma skin cancer	627.342	1756.29	179.956	2.18736	2.48716	13.7059	2.53213	3.22609	27.4064	1.73764	2.37295	36.5617	1.23955	1.85447	49.6086	2.18	2.74644	25.9836	1.73304	2.84523	64.175	2.35449	3.97263	68.7255	1.89578	1.87065	-1.32593	1.74951	1.886	7.80153	1.83735	2.2249	21.0926	2.31275	2.22054	-3.98732	2.26727	2.70719	19.4033	1.92541	2.24784	16.7464	2.0414	2.1971	7.62683	1.69756	2.33482	37.54
4	B.1.13.1 - Non-melanoma skin cancer (squamous-cell carcinoma)	627.342	1756.29	179.956	2.18736	2.48716	13.7059	2.53213	3.22609	27.4064	1.73764	2.37295	36.5617	1.23955	1.85447	49.6086	2.18	2.74644	25.9836	1.73304	2.84523	64.175	2.35449	3.97263	68.7255	1.89578	1.87065	-1.32593	1.74951	1.886	7.80153	1.83735	2.2249	21.0926	2.31275	2.22054	-3.98732	2.26727	2.70719	19.4033	1.92541	2.24784	16.7464	2.0414	2.1971	7.62683	1.69756	2.33482	37.54
3	B.1.14 - Mesothelioma	373.805	402.215	7.60034	1.16621	0.476263	-59.1614	1.6531	0.669542	-59.4978	1.04884	0.446758	-57.4046	0.970069	0.390237	-59.7722	1.37099	0.572015	-58.2771	1.03292	0.465191	-54.9637	1.38802	0.608911	-56.131	1.25352	0.468332	-62.6388	0.842493	0.343603	-59.2159	0.788057	0.344713	-56.2579	1.31494	0.398603	-69.6866	1.14032	0.499767	-56.1731	1.25134	0.539831	-56.8598	1.04938	0.466929	-55.5044	1.02076	0.457075	-55.222
3	B.1.15 - Breast cancer	75.4385	339.708	350.311	0.22587	0.425798	88.5149	0.425724	0.894102	110.019	0.226225	0.47844	111.488	0.150485	0.362563	140.929	0.192283	0.406942	111.637	0.172918	0.401416	132.142	0.243213	0.615634	153.126	0.158425	0.270451	70.7123	0.227959	0.425168	86.5111	0.189247	0.354034	87.0749	0.226685	0.345961	52.6173	0.236046	0.487593	106.567	0.16191	0.343545	112.183	0.239441	0.41952	75.208	0.181578	0.398035	119.209
3	B.1.16 - Cervical cancer	0	0	#DIV/0!	0	0	#DIV/0!	0	0	#DIV/0!	0	0	#DIV/0!	0	0	#DIV/0!	0	0	#DIV/0!	0	0	#DIV/0!	0	0	#DIV/0!	0	0	#DIV/0!	0	0	#DIV/0!	0	0	#DIV/0!	0	0	#DIV/0!	0	0	#DIV/0!	0	0	#DIV/0!	0	0	#DIV/0!	0	0	#DIV/0!
3	B.1.17 - Uterine cancer	0	0	#DIV/0!	0	0	#DIV/0!	0	0	#DIV/0!	0	0	#DIV/0!	0	0	#DIV/0!	0	0	#DIV/0!	0	0	#DIV/0!	0	0	#DIV/0!	0	0	#DIV/0!	0	0	#DIV/0!	0	0	#DIV/0!	0	0	#DIV/0!	0	0	#DIV/0!	0	0	#DIV/0!	0	0	#DIV/0!	0	0	#DIV/0!
3	B.1.18 - Ovarian cancer	0	0	#DIV/0!	0	0	#DIV/0!	0	0	#DIV/0!	0	0	#DIV/0!	0	0	#DIV/0!	0	0	#DIV/0!	0	0	#DIV/0!	0	0	#DIV/0!	0	0	#DIV/0!	0	0	#DIV/0!	0	0	#DIV/0!	0	0	#DIV/0!	0	0	#DIV/0!	0	0	#DIV/0!	0	0	#DIV/0!	0	0	#DIV/0!
3	B.1.19 - Prostate cancer	6453.84	21129.5	227.395	29.7959	33.4217	12.1685	25.8357	32.4901	25.7565	23.8966	29.2574	22.4329	24.9129	34.0271	36.5841	28.7837	33.8806	17.7074	27.4647	38.7063	40.9312	26.0377	36.8457	41.5092	32.987	33.178	0.579156	27.9624	31.8859	14.0313	30.4159	33.2518	9.3239	32.809	32.7837	-0.0769267	31.6795	36.8761	16.4037	29.1342	34.8248	19.5326	29.3934	32.2811	9.82455	24.8023	31.3697	26.479
3	B.1.20 - Testicular cancer	189.36	336.817	77.8711	0.338006	0.340335	0.688984	0.260673	0.31886	22.3221	0.127642	0.155404	21.7501	0.264535	0.368923	39.4609	0.430978	0.506668	17.5623	0.149689	0.184439	23.2143	0.190092	0.293741	54.5257	0.269965	0.250946	-7.04496	0.216571	0.244466	12.8802	0.292234	0.279928	-4.21096	0.294357	0.257865	-12.3973	0.258151	0.292002	13.1126	0.311652	0.362689	16.3763	0.25833	0.275498	6.64569	0.242355	0.279822	15.4597
3	B.1.21 - Kidney cancer	744.507	2383.85	220.192	2.09601	3.03589	44.8411	1.10364	1.76384	59.8202	1.06717	1.51646	42.1011	1.46804	2.82321	92.3115	1.95222	2.9657	51.9144	1.25273	2.1285	69.9095	1.41428	2.88322	103.865	2.63926	3.40757	29.1109	1.49944	2.10399	40.3182	1.90841	2.49631	30.8062	1.76521	1.93409	9.56748	1.578	2.39877	52.0132	1.70608	2.76997	62.3586	1.78939	2.84003	58.7154	1.35129	2.06996	53.1842
3	B.1.22 - Bladder cancer	1316.09	3247.98	146.79	5.31988	4.8755	-8.35324	3.63002	3.38748	-6.68149	2.92107	2.76723	-5.26663	2.96477	3.2324	9.02714	3.78631	3.58791	-5.24005	4.23541	4.25176	0.386035	2.22877	2.91174	30.6433	5.62464	4.47562	-20.4284	4.71589	4.49126	-4.76311	4.64383	4.35269	-6.26947	2.82241	2.44138	-13.5003	4.15278	3.89347	-6.2441	4.05411	4.00001	-1.33425	4.88865	4.49399	-8.07293	2.54706	2.65608	4.28006
3	B.1.23 - Brain and nervous system cancer	1590.79	4422.5	178.006	3.37122	5.003	48.4036	2.49221	3.446	38.2706	2.63045	3.45215	31.2377	2.5753	4.35727	69.1951	2.94814	4.48506	52.1318	2.58259	4.61531	78.7086	2.79799	5.1689	84.7361	3.85123	5.35666	39.0894	3.35331	5.0825	51.5667	3.59086	5.12658	42.7675	4.30627	4.40118	2.20389	3.3042	4.82777	46.1101	2.97392	4.71776	58.6378	3.68395	5.21086	41.4476	2.50785	3.45533	37.7806
3	B.1.24 - Thyroid cancer	180.493	410.61	127.493	0.575251	0.542601	-5.67584	0.817735	0.796392	-2.60997	0.561158	0.563203	0.364392	0.565777	0.622501	10.0257	0.664838	0.652984	-1.78296	0.44981	0.494645	9.96762	0.575644	0.723336	25.6568	0.861636	0.709435	-17.6642	0.468073	0.428236	-8.51085	0.557293	0.537512	-3.54953	0.639098	0.541907	-15.2075	0.603806	0.573076	-5.08946	0.607677	0.593021	-2.41176	0.556158	0.487984	-12.2581	0.488161	0.512209	4.92611
3	B.1.25 - Hodgkin lymphoma	448.674	483.367	7.73231	0.960051	0.534085	-44.3691	0.92613	0.57709	-37.6881	0.779898	0.510618	-34.5276	0.560565	0.423399	-24.4693	0.971559	0.601803	-38.058	0.728411	0.507232	-30.3647	0.77539	0.644293	-16.9073	0.996262	0.459903	-53.8372	0.902394	0.500692	-44.5151	1.10504	0.612695	-44.5543	0.906498	0.496386	-45.2414	0.828531	0.499435	-39.7205	0.822207	0.508444	-38.161	1.02639	0.573642	-44.1105	0.93244	0.570798	-38.7845
3	B.1.26 - Non-Hodgkin lymphoma	1514.39	3235.53	113.652	3.70959	4.00108	7.85766	3.03882	3.43215	12.9434	2.8234	3.09388	9.57975	2.39947	3.07272	28.0583	3.30067	3.57332	8.26042	3.18247	3.75336	17.9388	3.0601	3.98835	30.3338	4.45386	4.38073	-1.64199	3.49001	3.72379	6.69843	3.62739	3.84148	5.90197	3.71888	3.32486	-10.5951	3.02865	3.24093	7.00926	3.20892	3.66273	14.1424	3.65549	3.98708	9.07103	2.67959	2.9604	10.4798
3	B.1.27 - Multiple myeloma	495.731	1674.23	237.729	1.48798	2.13696	43.6144	0.865292	1.30778	51.1372	0.925959	1.39467	50.6186	0.587797	1.00653	71.238	1.07922	1.61158	49.3278	0.960591	1.72868	79.9596	1.03401	1.97259	90.7701	2.33041	2.83841	21.7986	1.53264	2.06906	34.9998	1.53686	2.04699	33.1928	1.28906	1.51186	17.2839	1.03091	1.48007	43.5686	1.26839	1.92909	52.0898	1.7543	2.48973	41.9213	0.876966	1.33766	52.5323
3	B.1.28 - Leukemia	2985.82	5239.78	75.4886	6.44053	6.47128	0.477428	6.06086	6.36514	5.02042	4.57495	4.56933	-0.122754	4.3487	5.07627	16.7308	5.74721	5.88273	2.35809	4.47635	5.51386	23.1776	6.20514	6.89479	11.1142	6.26382	5.7044	-8.93103	6.09835	5.85371	-4.01157	6.91435	6.33953	-8.31347	6.48896	5.63421	-13.1725	5.57385	5.68154	1.93207	5.93768	6.1363	3.34505	7.14834	6.82005	-4.59262	4.84431	5.10837	5.45088
5	B.1.28.1.1 - Acute lymphoid leukemia	1076.65	1386.96	28.8209	1.64094	1.50013	-8.58143	1.83391	1.88385	2.72349	1.31261	1.14626	-12.6737	1.13885	1.4308	25.6353	1.6682	1.75103	4.9655	1.26542	1.37042	8.29728	1.94191	1.84665	-4.90566	1.28982	1.1712	-9.19656	1.43634	1.38751	-3.39994	1.78237	1.58859	-10.8724	1.97929	1.70335	-13.9413	1.50755	1.49054	-1.12788	1.36501	1.42546	4.42878	1.7574	1.54408	-12.1387	1.46573	1.55124	5.83394
5	B.1.28.1.2 - Chronic lymphoid leukemia	247.308	778.916	214.959	0.973103	1.17995	21.2565	0.661803	0.759001	14.6869	0.621382	0.749892	20.6814	0.778358	0.882202	13.3414	0.601475	0.707727	17.6653	0.573015	0.955502	66.75	0.6907	1.04955	51.9546	1.25126	1.23605	-1.21549	0.927838	0.994422	7.17635	1.0746	1.13474	5.59609	0.735212	0.641198	-12.7873	0.784142	0.934623	19.1905	0.702963	0.822247	16.9688	1.26507	1.35893	7.41943	0.44561	0.508843	14.1904
5	B.1.28.2.1 - Acute myeloid leukemia	1194.14	2456.07	105.678	2.60317	2.96492	13.8967	2.80698	3.21661	14.5935	1.95989	2.1929	11.8888	1.14729	1.50528	31.2034	2.17442	2.47409	13.7818	1.8317	2.41761	31.987	2.61666	3.07267	17.4271	2.5209	2.63947	4.70342	2.47896	2.68568	8.3392	2.66167	2.74467	3.11825	2.603	2.5376	-2.51271	2.14261	2.43329	13.5665	2.6015	2.98308	14.6673	2.80141	3.15128	12.489	1.90267	2.25341	18.4342
5	B.1.28.2.2 - Chronic myeloid leukemia	467.725	617.837	32.0941	1.22332	0.826283	-32.4557	0.758176	0.505675	-33.3037	0.681065	0.480287	-29.48	1.2842	1.25798	-2.04113	1.30312	0.949884	-27.1069	0.806217	0.770337	-4.45042	0.955867	0.925922	-3.13267	1.20184	0.657677	-45.2776	1.25521	0.786092	-37.3735	1.3957	0.871528	-37.5561	1.17146	0.752057	-35.8016	1.13954	0.823076	-27.7713	1.26821	0.905515	-28.5987	1.32446	0.765764	-42.183	1.0303	0.794872	-22.8504
3	B.1.29 - Other neoplasms	3359.45	5890.71	75.3475	8.11881	7.20847	-11.2127	6.06476	5.73638	-5.41466	6.88039	6.98484	1.51806	7.83437	8.34166	6.47517	7.97003	8.26462	3.6963	7.16992	7.07067	-1.38427	6.96927	8.19249	17.5517	9.06791	7.11033	-21.5879	6.88615	6.28145	-8.78145	8.44691	7.20081	-14.7521	9.26705	7.76093	-16.2525	7.12024	6.88862	-3.25291	7.70918	6.90247	-10.4643	7.48391	7.09147	-5.24368	7.52128	7.99133	6.24953
2	B.2 - Cardiovascular diseases	144700	223808	54.6709	524.783	315.833	-39.8165	427.603	297.901	-30.3322	524.155	386.153	-26.3286	367.176	310.078	-15.5505	414.633	285.54	-31.1341	446.227	336.534	-24.5824	417.726	370.453	-11.3168	426.511	241.821	-43.3025	551.998	318.59	-42.2842	473.293	308.801	-34.7548	683.502	433.699	-36.5476	496.77	330.371	-33.4962	501.692	348.289	-30.5772	535.503	291.644	-45.5384	453.089	335.629	-25.9242
3	B.2.1 - Rheumatic heart disease	1217.72	1175.99	-3.42739	2.89574	1.44161	-50.2162	3.41123	2.11547	-37.985	2.16934	1.35218	-37.6686	3.57128	2.63053	-26.342	1.97847	1.1888	-39.9131	2.31259	1.375	-40.5429	1.4299	1.14858	-19.6743	4.00267	1.63579	-59.1325	2.4338	1.25466	-48.4487	3.57432	1.92614	-46.1118	3.71162	1.59939	-56.9085	2.4925	1.36149	-45.3764	2.67549	1.54916	-42.098	3.59779	1.56982	-56.3672	2.35927	1.4896	-36.862
3	B.2.2 - Ischemic heart disease	71364.7	107602	50.7781	260.59	148.915	-42.8547	223.373	134.11	-39.9613	220.102	166.116	-24.5277	178.643	127.652	-28.5435	201.842	122.547	-39.2858	206.666	148.349	-28.2177	197.051	171.368	-13.0337	203.443	104.758	-48.5076	245.909	142.158	-42.1909	216.266	148.045	-31.5449	312.264	193.868	-37.9155	279.933	155.374	-44.4962	256.031	169.305	-33.873	258.498	130.993	-49.3254	218.567	153.122	-29.9428
3	B.2.3 - Cerebrovascular disease	52610.5	73487.6	39.6823	195.151	106.942	-45.2004	152.141	112.974	-25.7436	240.171	155.573	-35.2243	138.824	126.268	-9.04453	164.585	114.809	-30.2434	169.24	124.565	-26.3978	172.906	140.1	-18.9734	144.224	78.8822	-45.3057	240.709	113.883	-52.6883	182.541	96.4949	-47.1379	296.321	177.144	-40.219	161.196	112.956	-29.9264	177.182	109.118	-38.4147	197.826	98.6014	-50.1575	189.7	134.977	-28.8472
4	B.2.3.1 - Ischemic stroke	16342	24433.2	49.5118	77.3571	39.6048	-48.8025	57.8761	38.4144	-33.6265	94.8088	57.5664	-39.2816	60.0712	45.0842	-24.9488	65.7662	39.4089	-40.0773	64.6626	44.5286	-31.137	67.7932	52.5549	-22.4776	56.8402	28.5107	-49.8406	93.1521	40.9763	-56.0114	66.9909	32.6176	-51.3103	105.934	63.5373	-40.0218	67.1486	41.47	-38.2414	67.9744	38.6827	-43.0923	75.9298	35.5244	-53.2142	86.9707	51.8588	-40.3721
4	B.2.3.2 - Hemorrhagic stroke	36268.6	49054.4	35.2533	117.794	67.3368	-42.8349	94.2647	74.5598	-20.9037	145.362	98.0062	-32.578	78.7524	81.1835	3.08698	98.8185	75.3998	-23.6987	104.578	80.0359	-23.4675	105.113	87.5454	-16.7133	87.3835	50.3715	-42.3558	147.556	72.907	-50.5904	115.55	63.8773	-44.7189	190.387	113.606	-40.3287	94.047	71.4855	-23.9896	109.207	70.4353	-35.5033	121.896	63.077	-48.2535	102.729	83.1182	-19.0902
3	B.2.4 - Hypertensive heart disease	5166.79	10822.1	109.455	19.2764	15.9915	-17.0406	15.7447	16.3867	4.0775	22.8009	24.2385	6.30487	13.3183	14.724	10.5547	11.7398	14.1582	20.6004	25.3345	25.7468	1.62752	7.75554	14.8305	91.2251	25.5257	10.6716	-58.1926	19.2139	19.6593	2.31804	15.2691	14.0734	-7.8306	31.0307	29.3433	-5.43794	8.6144	20.9234	142.888	16.8566	23.1465	37.3138	22.8019	14.7089	-35.4926	13.332	15.8361	18.7826
3	B.2.5 - Cardiomyopathy and myocarditis	5801.94	11242.8	93.7766	17.2889	14.7966	-14.4155	9.84674	9.48694	-3.65406	15.5409	15.5265	-0.0924471	11.1208	13.1932	18.6357	12.3346	11.1149	-9.88886	16.1771	12.3004	-23.9641	12.4371	17.6861	42.2042	20.2482	20.6054	1.76377	16.4894	13.563	-17.7476	29.2442	22.3714	-23.5014	13.7077	10.0009	-27.0419	16.238	13.8707	-14.5789	22.7208	18.5642	-18.2943	20.5153	15.6115	-23.9033	9.70928	9.40339	-3.1505
3	B.2.6 - Atrial fibrillation and flutter	538.734	1979.47	267.431	3.55672	3.55548	-0.0349506	3.8073	3.82042	0.344774	3.78088	3.70197	-2.08709	3.87385	4.00288	3.33079	3.90305	3.75813	-3.71285	3.61137	3.65424	1.18719	3.62522	3.72112	2.64543	3.68128	3.62669	-1.48297	3.61649	3.64512	0.791798	3.65678	3.65492	-0.0507975	3.73207	3.59409	-3.69711	3.78658	3.70553	-2.14038	3.65223	3.72181	1.90519	3.59958	3.61326	0.379961	3.63692	3.64489	0.219024
3	B.2.7 - Aortic aneurysm	2495.39	6153.32	146.588	8.65783	8.45227	-2.37418	5.71354	6.18924	8.32582	5.43312	5.97436	9.96185	4.36876	5.78501	32.4177	5.42984	5.79508	6.72643	5.87252	5.88261	0.171729	4.41541	6.25869	41.7465	14.039	11.2013	-20.2126	8.76238	9.58217	9.35581	8.29916	8.8903	7.1228	7.85351	6.91391	-11.9641	8.12537	8.16223	0.453641	7.97721	8.39165	5.1953	9.25318	8.09707	-12.4942	4.86894	5.19942	6.7876
3	B.2.8 - Peripheral vascular disease	276.982	1327.47	379.261	1.19004	2.03413	70.93	0.489149	0.992491	102.902	0.488212	0.94002	92.5433	0.0803782	0.210041	161.316	0.672639	1.28361	90.8319	0.680669	1.88436	176.839	0.539919	1.59654	195.701	1.11984	1.7896	59.8094	2.06808	3.38333	63.5975	0.65117	1.11431	71.1249	0.608546	0.989304	62.5684	0.460326	0.839282	82.3236	0.908561	1.6723	84.06	2.10915	3.14148	48.9455	0.283269	0.597492	110.927
3	B.2.9 - Endocarditis	605.516	1376.86	127.387	1.43018	1.71619	19.9981	1.35947	1.83352	34.8697	1.37808	1.74774	26.8242	1.37784	2.17315	57.7218	1.29892	1.6799	29.3308	1.18302	1.64715	39.2328	1.18909	1.77665	49.4127	1.29	1.34528	4.28555	1.43193	1.66673	16.3971	1.45586	1.71651	17.9034	1.80137	1.67199	-7.18258	1.44672	1.77802	22.9	1.47923	1.91095	29.1856	1.56137	1.8859	20.7848	1.36779	1.8859	37.879
3	B.2.10 - Other cardiovascular and circulatory diseases	4621.4	8640.48	86.9667	14.7472	11.9889	-18.7044	11.7172	9.99226	-14.7213	12.2903	10.9824	-10.6419	11.9986	13.4403	12.0151	10.8486	9.20628	-15.1382	15.1492	11.1291	-26.5366	16.3767	11.9668	-26.928	8.93732	7.30532	-18.2605	11.3648	9.79509	-13.8123	12.3351	10.5139	-14.7647	12.4719	8.57473	-31.2476	14.4775	11.4011	-21.2497	12.209	10.9088	-10.6495	15.7412	13.4218	-14.735	9.26436	9.47357	2.25824
2	B.3 - Chronic respiratory diseases	24113.5	45255.4	87.6764	100.946	69.3847	-31.2658	100.65	92.8024	-7.79679	79.3773	64.2634	-19.0406	70.6238	68.0273	-3.67655	79.0945	63.9943	-19.0913	83.3908	73.0526	-12.3974	64.3812	56.7032	-11.9258	74.7084	48.8304	-34.6387	87.1869	57.396	-34.169	129.338	87.4669	-32.3732	90.6951	53.869	-40.6043	94.0285	80.8788	-13.9848	83.7152	65.7635	-21.4438	123.988	71.3993	-42.4141	81.7506	72.1949	-11.6888
3	B.3.1 - Chronic obstructive pulmonary disease	21930.2	41216.7	87.9451	94.8926	63.9361	-32.6227	95.9039	88.0682	-8.17034	73.461	59.3594	-19.1959	66.82	62.4512	-6.53823	74.3123	58.333	-21.5028	75.6664	65.6773	-13.2015	57.49	49.2973	-14.2506	69.0006	43.6761	-36.7018	81.2157	52.2557	-35.6582	124.068	82.4447	-33.5489	81.8825	48.255	-41.068	89.4762	76.5354	-14.4628	78.9557	61.2083	-22.4777	118.006	65.5173	-44.4799	77.2244	67.2634	-12.8988
3	B.3.2 - Pneumoconiosis	142.474	400.597	181.173	0.42051	0.518322	23.2604	0.203829	0.170665	-16.2702	0.286301	0.371605	29.7949	0.396391	0.716983	80.8777	0.22315	0.254702	14.1393	0.285106	0.453054	58.9071	0.449962	0.820946	82.4476	0.299491	0.3166	5.71285	0.293252	0.330976	12.8641	0.520617	0.660782	26.9229	0.558352	0.50002	-10.4471	0.342117	0.461957	35.0292	0.189925	0.115121	-39.3861	0.693411	0.882335	27.2456	0.283698	0.424629	49.6765
4	B.3.2.1 - Silicosis	93.4873	236.868	153.37	0.255615	0.298411	16.7426	0.0478089	0.0348889	-27.0244	0.0751743	0.083699	11.3398	0.131877	0.164288	24.5763	0.0914122	0.106152	16.124	0.167763	0.262986	56.7602	0.338792	0.538843	59.0482	0.182031	0.187146	2.80984	0.133505	0.144584	8.29863	0.326056	0.347078	6.44731	0.231713	0.176793	-23.7016	0.187136	0.237151	26.7268	0.0605853	0.0511898	-15.5079	0.562766	0.689487	22.5175	0.0971341	0.113606	16.9579
4	B.3.2.2 - Asbestosis	9.40175	45.0534	379.202	0.0290946	0.0620332	113.212	0.0264849	0.0419055	58.2245	0.0291869	0.0543554	86.2324	0.0580177	0.13468	132.136	0.0196513	0.0366555	86.5302	0.0190661	0.0478845	151.15	0.0212039	0.0723913	241.405	0.0208472	0.0411164	97.2276	0.0264557	0.0498386	88.3851	0.0547883	0.105922	93.33	0.0447629	0.0674322	50.6431	0.0200653	0.0421912	110.269	0.0140841	0.0197503	40.2304	0.0216574	0.0488374	125.5	0.0426086	0.0860678	101.996
4	B.3.2.3 - Coal workers pneumoconiosis	11.6422	39.6374	240.462	0.0364225	0.0545971	49.8996	0.018435	0.0227256	23.274	0.0652743	0.0919044	40.7973	0.0398542	0.0663677	66.526	0.0120912	0.0183201	51.5161	0.0240647	0.0493506	105.074	0.0254606	0.0710489	179.054	0.0162564	0.0233779	43.8078	0.0396678	0.0550355	38.7411	0.0271921	0.0392839	44.4683	0.0700282	0.0807671	15.3351	0.0371072	0.060228	62.3082	0.00810611	0.00942274	16.2424	0.0207128	0.0350833	69.3801	0.0274164	0.0413432	50.7974
4	B.3.2.4 - Other pneumoconiosis	27.9425	79.0383	182.861	0.0993782	0.103281	3.92684	0.1111	0.0711455	-35.9627	0.116666	0.141646	21.4114	0.166642	0.351648	111.02	0.0999957	0.0935751	-6.42091	0.0742118	0.0928323	25.091	0.0645057	0.138663	114.962	0.0803557	0.0649596	-19.1599	0.0936237	0.0815183	-12.9298	0.11258	0.168497	49.6693	0.211848	0.175028	-17.3805	0.097808	0.122386	25.1293	0.10715	0.0347583	-67.561	0.088275	0.108927	23.3954	0.116539	0.183612	57.5544
3	B.3.3 - Asthma	1254.91	1516.82	20.8707	3.61159	2.03203	-43.7358	2.55548	1.71356	-32.9456	4.16379	2.7809	-33.2122	1.16906	0.931457	-20.3244	2.23803	1.52317	-31.9412	5.82559	4.75228	-18.424	5.15569	4.38652	-14.9188	3.13684	1.66743	-46.8436	3.70506	2.11231	-42.9887	2.7179	1.48209	-45.4692	5.98758	2.76951	-53.7459	2.57681	1.6245	-36.9567	2.83375	1.87548	-33.8163	3.14918	1.67649	-46.7642	2.52307	1.70881	-32.2728
3	B.3.4 - Interstitial lung disease and pulmonary sarcoidosis	434.739	1610.74	270.507	1.4303	2.26359	58.2596	1.17509	1.92893	64.1514	0.752841	1.11802	48.5063	1.68716	3.17945	88.4496	1.84425	3.31032	79.4938	0.808089	1.34625	66.5964	0.758666	1.50758	98.7142	1.89456	2.72688	43.9324	1.40126	2.08718	48.9504	1.50587	2.25281	49.6022	1.27181	1.4691	15.5128	1.10518	1.67777	51.8101	1.29462	2.00898	55.1788	1.5901	2.72434	71.3312	1.2293	2.1907	78.2077
3	B.3.5 - Other chronic respiratory diseases	351.199	510.516	45.3639	0.591478	0.634726	7.31181	0.811569	0.921023	13.4867	0.713442	0.633461	-11.2107	0.551131	0.748187	35.7548	0.476814	0.573111	20.1961	0.805611	0.823631	2.23682	0.526833	0.690849	31.1324	0.376997	0.443386	17.6101	0.571624	0.60988	6.69253	0.525068	0.626518	19.3212	0.994841	0.87536	-12.0101	0.528181	0.579155	9.65078	0.441165	0.55562	25.9438	0.548472	0.59885	9.18505	0.490082	0.607376	23.9336
2	B.4 - Cirrhosis and other chronic liver diseases	17000.2	27441.2	61.4171	40.3494	30.3761	-24.7174	48.7042	38.7779	-20.3808	60.4142	47.5485	-21.2959	26.4417	28.4565	7.61979	41.1869	34.1631	-17.0533	37.0407	36.2721	-2.07498	26.4582	33.919	28.1981	28.419	19.9369	-29.8467	30.1777	24.5336	-18.7026	29.6469	25.6549	-13.4649	53.6179	36.3238	-32.2543	29.6952	26.1233	-12.0285	24.2398	25.7528	6.24149	37.0922	27.7431	-25.205	33.2475	28.5056	-14.2624
3	B.4.1 - Cirrhosis and other chronic liver diseases due to hepatitis B	2944.56	4441.42	50.8348	7.65498	5.11065	-33.2375	9.55427	6.66512	-30.2393	12.0278	8.21949	-31.6623	5.28669	4.88746	-7.55163	8.12546	5.92225	-27.1149	7.30061	6.23703	-14.5684	5.19823	5.81375	11.8409	3.56028	2.15067	-39.5926	6.11115	4.68568	-23.3257	5.82266	4.32073	-25.7945	10.6091	6.28728	-40.7369	5.75493	4.41604	-23.2651	4.7513	4.39071	-7.58927	5.06529	3.48654	-31.1679	8.78407	7.07161	-19.495
3	B.4.2 - Cirrhosis and other chronic liver diseases due to hepatitis C	3460.07	5448.18	57.4587	8.6079	6.1156	-28.9536	9.96032	7.39429	-25.7625	12.3991	9.16204	-26.107	5.4808	5.4248	-1.02178	8.36797	6.53585	-21.8944	7.62747	6.93021	-9.14141	5.37612	6.49217	20.7595	3.7715	2.46389	-34.6707	3.65926	2.83308	-22.5777	6.00091	4.8584	-19.0389	10.9629	6.95198	-36.5862	5.94612	4.92109	-17.2386	4.9047	4.91401	0.189639	12.2749	8.5026	-30.7317	5.29823	4.1876	-20.9623
3	B.4.3 - Cirrhosis and other chronic liver diseases due to alcohol use	8719.76	15270.5	75.1248	19.6522	16.4577	-16.2553	23.5076	21.0341	-10.5223	28.6874	25.7375	-10.2828	12.6025	15.4962	22.9613	19.8706	18.4702	-7.04761	17.5498	19.7905	12.768	12.5714	18.5546	47.5938	19.1021	14.1225	-26.0683	19.0339	16.0108	-15.8828	14.4404	14.1805	-1.79938	25.8367	19.7076	-23.7226	14.669	14.4551	-1.45792	11.8424	14.1513	19.497	16.1924	13.3821	-17.3557	15.4148	14.6594	-4.90076
3	B.4.4 - Cirrhosis and other chronic liver diseases due to other causes	1875.79	2281.13	21.6093	4.43434	2.69215	-39.2887	5.68193	3.68436	-35.1567	7.3	4.42942	-39.323	3.07171	2.64805	-13.7923	4.82282	3.23482	-32.9268	4.56285	3.31436	-27.3622	3.31248	3.05842	-7.66964	1.98517	1.19984	-39.5597	1.37335	1.00409	-26.8874	3.38291	2.29527	-32.1511	6.20921	3.37698	-45.6134	3.32517	2.33107	-29.8964	2.74144	2.29674	-16.2213	3.55957	2.37181	-33.3679	3.75041	2.58706	-31.0192
2	B.5 - Digestive diseases	10109.6	17268	70.808	31.7014	23.1926	-26.8404	29.5946	23.1697	-21.7095	30.8496	25.4176	-17.6082	24.7834	22.8593	-7.76382	27.9388	22.9318	-17.9213	28.8698	26.1677	-9.35968	23.8201	23.7407	-0.333708	30.7012	19.6609	-35.9604	32.038	22.369	-30.1797	37.1892	28.5212	-23.3078	54.0632	30.142	-44.2467	29.1007	24.011	-17.49	30.0775	24.317	-19.1522	32.5973	22.0139	-32.4671	30.496	24.6411	-19.1989
3	B.5.1 - Peptic ulcer disease	2995.77	2715.82	-9.34473	9.65533	3.64063	-62.2941	9.02955	3.73323	-58.6554	11.0741	4.98798	-54.9582	7.04266	3.43281	-51.2569	6.36081	2.7981	-56.0104	8.58433	4.35309	-49.2903	7.6075	4.31958	-43.2194	7.8497	2.50216	-68.1241	10.0366	3.76847	-62.4527	10.619	3.93711	-62.9238	22.2879	7.82639	-64.885	8.942	3.83171	-57.1493	9.48317	4.16079	-56.1245	9.30036	2.86215	-69.2253	11.1048	5.16605	-53.4792
3	B.5.2 - Gastritis and duodenitis	191.011	395.584	107.1	0.616041	0.534899	-13.1715	0.562297	0.582817	3.64932	0.946849	1.04821	10.7048	0.500566	0.60556	20.9752	0.550481	0.569335	3.42491	0.428514	0.535267	24.9124	0.621384	0.808323	30.0841	0.446471	0.390616	-12.5104	0.610618	0.537584	-11.9606	0.458264	0.433842	-5.32925	1.70051	1.06729	-37.2372	0.596506	0.64841	8.70139	0.690511	0.753793	9.16448	0.368432	0.304952	-17.2298	0.705909	0.779313	10.3984
3	B.5.3 - Appendicitis	511.531	727.812	42.2813	1.17837	0.879388	-25.3724	1.42855	1.21226	-15.1409	1.40559	1.21003	-13.9126	1.13137	1.16346	2.83658	1.71925	1.42244	-17.2639	1.09764	0.986876	-10.0912	1.12124	1.1529	2.82306	1.02179	0.663586	-35.0569	1.19353	0.854055	-28.4432	1.3326	1.00213	-24.799	3.01989	1.76232	-41.6429	1.21811	1.03952	-14.661	1.03898	0.903435	-13.0463	1.07075	0.749962	-29.9595	1.90431	1.59242	-16.3781
3	B.5.4 - Paralytic ileus and intestinal obstruction	1323.5	2526.92	90.9272	4.3405	3.60276	-16.9967	4.04657	3.35338	-17.1303	4.07334	3.17326	-22.0969	3.12328	2.85652	-8.54112	4.57538	3.48816	-23.7623	5.87053	5.42854	-7.52893	4.32713	4.24048	-2.00256	3.71818	2.61627	-29.6357	3.66378	2.79983	-23.5807	5.4942	4.40041	-19.9081	7.44972	5.06172	-32.0549	4.14512	3.60408	-13.0525	3.81566	3.09499	-18.8872	4.62881	3.54499	-23.4147	4.1086	3.53789	-13.8905
3	B.5.5 - Inguinal, femoral, and abdominal hernia	497.48	857.252	72.3189	1.85429	1.24545	-32.8338	2.03852	1.46863	-27.9562	2.07757	1.54567	-25.602	1.95999	1.51649	-22.6276	2.46808	1.73141	-29.8478	1.91051	1.48758	-22.1367	2.00513	1.81806	-9.32931	1.81489	1.01078	-44.3066	1.7792	1.11059	-37.5794	1.97712	1.33795	-32.3283	4.3394	2.60039	-40.075	1.98365	1.48507	-25.1344	1.84053	1.3871	-24.6359	1.60836	0.983861	-38.8282	2.54568	1.84753	-27.4249
3	B.5.6 - Inflammatory bowel disease	229.054	455.612	98.9105	0.642585	0.575545	-10.4329	0.346085	0.334789	-3.26396	0.552982	0.558321	0.96556	0.638673	0.680685	6.578	0.636414	0.619055	-2.72775	0.639512	0.652	1.95282	0.49061	0.598553	22.0016	0.56203	0.450877	-19.7769	0.897282	0.751278	-16.2719	0.687007	0.600768	-12.5528	0.89419	0.738757	-17.3825	0.593547	0.60076	1.21518	0.505748	0.511299	1.09745	0.702244	0.63141	-10.0868	0.732477	0.737414	0.67391
3	B.5.7 - Vascular intestinal disorders	981.757	1809.02	84.2631	3.52987	2.57442	-27.0677	1.38711	1.1346	-18.2036	1.8245	1.6275	-10.7979	0.960783	0.918736	-4.37638	1.99169	1.56487	-21.4303	1.51076	1.48905	-1.43709	1.33035	1.73401	30.3427	4.24954	2.56467	-39.6482	3.27019	2.38567	-27.048	5.361	4.08341	-23.8311	1.81469	1.45369	-19.8932	2.69244	2.29094	-14.9122	3.52734	3.01947	-14.3981	4.60839	2.60844	-43.3981	1.48355	1.34627	-9.25337
3	B.5.8 - Gallbladder and biliary diseases	911.696	2280.8	150.171	3.34063	3.3181	-0.674533	2.89838	2.96308	2.23255	2.6144	2.78661	6.58699	4.1056	4.65481	13.3772	4.53685	5.21887	15.0329	2.43373	3.17955	30.645	2.24887	2.98296	32.6429	3.76937	3.20182	-15.0569	3.73786	3.39242	-9.24172	3.34462	3.48704	4.25839	4.37924	3.09928	-29.228	3.42683	3.98833	16.3853	3.69984	4.0044	8.23162	3.06619	3.07294	0.22008	2.94478	3.6305	23.286
3	B.5.9 - Pancreatitis	1400.91	3092.46	120.747	3.23159	3.54665	9.74969	2.79365	3.3293	19.1736	1.86563	2.4908	33.51	2.57553	3.72272	44.542	2.33205	2.69716	15.6561	2.61284	3.38304	29.4776	1.78253	3.02237	69.5553	4.18461	3.65232	-12.7203	3.99337	4.07372	2.01213	4.13398	5.45336	31.9156	3.55347	3.28756	-7.48316	2.71484	3.30443	21.7171	2.52381	3.08291	22.1532	3.57832	4.0063	11.9603	2.27777	2.90361	27.4757
3	B.5.10 - Other digestive diseases	1066.9	2406.74	125.582	3.31219	3.27475	-1.13019	5.06384	5.05762	-0.12275	4.41467	5.98919	35.6658	2.745	3.30751	20.4921	2.76782	2.82245	1.97355	3.78146	4.67271	23.5687	2.28539	3.06341	34.0429	3.08461	2.60784	-15.4564	2.85557	2.69541	-5.60879	3.78145	3.78519	0.0987168	4.62421	3.24465	-29.8334	2.7876	3.21771	15.4293	2.95191	3.3988	15.1392	3.66548	3.24892	-11.3644	2.6881	3.10009	15.3262
2	B.6 - Neurological disorders	8838.18	27769.2	214.196	47.5756	46.6359	-1.97509	47.666	45.7443	-4.03164	48.1357	45.855	-4.73802	46.8455	46.4845	-0.77059	47.0896	45.6032	-3.15662	45.8415	45.5161	-0.709922	46.3043	47.8844	3.41227	49.8646	47.693	-4.35502	48.4453	48.0186	-0.880836	47.4164	46.5433	-1.84124	50.0613	45.5833	-8.94489	49.0376	47.4582	-3.22093	48.0262	47.9446	-0.169813	48.6078	47.862	-1.53429	45.581	44.3969	-2.59788
3	B.6.1 - Alzheimer disease and other dementias	6638.72	22643.8	241.086	42.6395	39.9791	-6.23934	44.1155	41.2091	-6.5881	43.7338	40.4923	-7.41186	44.2357	42.0769	-4.88016	43.7685	41.1449	-5.99424	42.3909	40.2165	-5.12945	42.1259	40.846	-3.03827	44.2179	40.273	-8.92141	42.9711	40.3773	-6.0362	42.8097	40.3334	-5.78426	44.294	40.0178	-9.65417	44.0667	40.587	-7.89657	42.7956	40.513	-5.33368	42.3802	40.069	-5.45348	42.5228	39.9112	-6.14164
3	B.6.2 - Parkinson disease	285.527	1859.53	551.263	1.37548	3.08193	124.062	0.728988	1.56511	114.696	0.838146	1.86356	122.343	0.820701	1.85137	125.584	0.862897	1.75409	103.28	0.827018	2.21966	168.393	1.26666	3.21338	153.69	2.01254	3.80239	88.9347	1.76294	3.73458	111.838	1.16916	2.62561	124.572	1.40448	1.93892	38.0526	1.4852	3.2179	116.664	1.27584	2.88411	126.057	1.57638	3.18919	102.311	0.884576	2.1426	142.218
3	B.6.3 - Epilepsy	1142.94	1603.56	40.3011	1.81188	1.64459	-9.23314	1.49014	1.51879	1.9225	2.34293	2.22266	-5.13326	0.634962	0.80553	26.8626	1.36685	1.39725	2.22384	1.44082	1.63899	13.7537	1.64332	2.01804	22.8024	1.46948	1.19605	-18.6075	1.89345	1.80769	-4.52947	1.66921	1.65264	-0.992493	2.47193	1.82932	-25.9964	1.97665	1.89493	-4.1344	2.18432	2.18049	-0.175451	2.67989	2.37126	-11.5165	1.15512	1.12759	-2.38349
3	B.6.4 - Multiple sclerosis	62.8338	156.904	149.712	0.172461	0.191713	11.1629	0.279154	0.258906	-7.25338	0.15467	0.170893	10.4888	0.356382	0.499061	40.0355	0.131867	0.141625	7.39993	0.117113	0.133917	14.3484	0.111538	0.146038	30.9307	0.204889	0.229057	11.7953	0.180427	0.216091	19.7661	0.206589	0.241931	17.107	0.15183	0.127607	-15.9539	0.224609	0.279468	24.4242	0.213017	0.259164	21.6636	0.168117	0.180744	7.51082	0.132083	0.153648	16.3266
3	B.6.8 - Motor neuron disease	189.803	591.482	211.629	0.448492	0.695752	55.1314	0.214499	0.271196	26.4322	0.262742	0.332657	26.6096	0.236319	0.516107	118.394	0.260904	0.431214	65.2768	0.25716	0.447511	74.0204	0.301211	0.621346	106.283	0.701402	1.04766	49.3669	0.47409	0.734318	54.8901	0.409125	0.622137	52.0654	0.670703	0.723059	7.80614	0.301998	0.482938	59.9143	0.601342	1.07325	78.4754	0.501438	0.80381	60.3011	0.236349	0.383996	62.4698
3	B.6.8 - Other neurological disorders	518.939	914.335	76.1932	1.12832	1.04333	-7.53258	0.837964	0.921398	9.95671	0.803999	0.77316	-3.83574	0.561754	0.735976	31.014	0.698978	0.73443	5.07201	0.809044	0.859917	6.28806	0.856677	1.04011	21.4119	1.25913	1.14582	-8.9995	1.16383	1.14911	-1.26452	1.15306	1.06805	-7.37252	1.06945	0.947369	-11.4154	0.982783	0.996245	1.36981	0.956693	1.03536	8.22309	1.30233	1.24853	-4.13121	0.65051	0.678144	4.24808
2	B.7 - Mental and substance use disorders	4375.43	9409.03	115.042	8.29508	9.49388	14.4519	8.27092	10.2594	24.0423	4.73025	8.3607	76.7495	3.05936	4.77478	56.071	5.52233	7.2077	30.5191	6.27179	12.1213	93.2664	11.1084	22.3753	101.427	8.33727	8.78146	5.32781	9.07377	11.019	21.4384	7.0312	9.73393	38.4391	10.3213	9.08253	-12.0018	5.4123	8.81168	62.8086	7.40095	9.433	27.4566	11.4234	13.6387	19.3921	3.07637	4.00423	30.161
3	B.7.1 - Schizophrenia	49.1425	220.865	349.439	0.112407	0.241441	114.792	0.074174	0.195044	162.955	0.0748912	0.184718	146.649	0.016742	0.0380098	127.033	0.0197414	0.0414153	109.789	0.0980754	0.247346	152.2	0.0997897	0.317548	218.217	0.0537648	0.11238	109.021	0.151853	0.33802	122.596	0.122201	0.254666	108.4	0.141318	0.251409	77.9032	0.101488	0.236844	133.371	0.0786988	0.193696	146.124	0.155417	0.330571	112.699	0.0340535	0.0871107	155.805
3	B.7.2 - Alcohol use disorders	3909.16	8095.05	107.079	7.47775	8.14898	8.97638	7.29246	8.48876	16.4047	4.21088	7.43139	76.4806	2.61909	3.87555	47.9733	4.52148	5.48559	21.3227	5.60179	10.6962	90.9427	10.5104	21.0588	100.362	7.50729	7.39836	-1.45108	8.2861	9.58525	15.6786	6.24129	8.49989	36.1881	9.12761	7.59962	-16.7403	4.63444	7.47752	61.3467	6.55049	7.98092	21.837	10.4931	11.8834	13.249	2.61807	3.20893	22.5684
3	B.7.3 - Drug use disorders	411.337	1076.72	161.762	0.6969	1.0887	56.2205	0.8956	1.55243	73.3393	0.435569	0.722257	65.819	0.418066	0.847329	102.678	0.972903	1.6621	70.8395	0.564525	1.15939	105.374	0.491529	0.980206	99.42	0.769099	1.26091	63.947	0.629331	1.08435	72.3014	0.661259	0.967665	46.3368	1.03579	1.20824	16.6486	0.669294	1.08338	61.8687	0.76401	1.24183	62.5416	0.767155	1.40918	83.6896	0.417278	0.692218	65.8888
4	B.7.3.1 - Opioid use disorders	355.533	648.827	82.4941	0.562825	0.665733	18.2842	0.597806	0.662961	10.899	0.344695	0.400843	16.2892	0.350161	0.576887	64.7493	0.799977	1.01932	27.4191	0.476667	0.841109	76.4564	0.389889	0.60812	55.9726	0.615875	0.71158	15.5397	0.417938	0.468414	12.0773	0.553868	0.645993	16.633	0.805621	0.689985	-14.3536	0.482006	0.542315	12.5121	0.624855	0.793407	26.9746	0.599117	0.747805	24.8177	0.337991	0.430527	27.3783
4	B.7.3.2 - Cocaine use disorders	10.8516	175.45	1516.82	0.0212919	0.169935	698.119	0.0264575	0.245751	828.855	0.0132549	0.125258	844.989	0.0105973	0.0966114	811.663	0.0232769	0.238054	922.705	0.011531	0.121919	957.318	0.013851	0.133371	862.901	0.0369835	0.27435	641.818	0.0281096	0.22469	699.334	0.0125832	0.101649	707.812	0.0371347	0.184875	397.849	0.0210503	0.168819	701.981	0.0154829	0.139699	802.278	0.0378198	0.367701	872.246	0.0107106	0.0872012	714.156
4	B.7.3.3 - Amphetamine use disorders	1.86992	30.6007	1536.47	0.00365103	0.0301202	724.978	0.00555103	0.0455231	720.085	0.00350846	0.0284947	712.171	0.00350043	0.0362162	934.62	0.0124958	0.104707	737.935	0.00272776	0.0250704	819.084	0.00318929	0.027264	754.86	0.00926063	0.079265	755.934	0.00411205	0.0320755	680.037	0.00341195	0.0266377	680.719	0.0082521	0.0463673	461.885	0.0032746	0.0260249	694.749	0.00451316	0.0402799	792.5	0.00323194	0.0271955	741.461	0.00290827	0.0261147	797.945
4	B.7.3.5 - Other drug use disorders	43.0821	221.843	414.932	0.109133	0.222913	104.259	0.265785	0.598192	125.066	0.0741113	0.167662	126.229	0.0538079	0.137614	155.752	0.137153	0.300018	118.747	0.0735997	0.17129	132.732	0.0845991	0.211451	149.945	0.10698	0.19572	82.9494	0.179171	0.359167	100.46	0.0913957	0.193385	111.591	0.184786	0.287011	55.3212	0.162964	0.346219	112.452	0.119159	0.268447	125.286	0.126986	0.266482	109.852	0.0656686	0.148375	125.945
3	B.7.7 - Eating disorders	5.79326	16.3951	183.004	0.00802738	0.0147598	83.8677	0.00869114	0.0232068	167.017	0.00891193	0.0223378	150.65	0.00546656	0.0138901	154.092	0.00819938	0.0185896	126.719	0.0074025	0.018326	147.566	0.0066871	0.0186804	179.349	0.00711103	0.00981109	37.9701	0.00647784	0.0114243	76.3595	0.00645253	0.0117081	81.4505	0.0165488	0.0232606	40.5572	0.00707329	0.0139428	97.1192	0.00775229	0.0165482	113.463	0.00769446	0.0155157	101.648	0.00696755	0.0159793	129.339
4	B.7.7.1 - Anorexia nervosa	5.45114	15.5004	184.351	0.00744898	0.0139495	87.2672	0.00825984	0.0225382	172.865	0.00841217	0.0216068	156.851	0.00507515	0.0131037	158.194	0.0077189	0.0178294	130.984	0.00697326	0.017617	152.637	0.00632581	0.0179704	184.08	0.00641873	0.00879847	37.0749	0.00593765	0.0106191	78.8433	0.00593114	0.0109809	85.1403	0.0160331	0.0225984	40.9483	0.00654049	0.0131561	101.148	0.00721219	0.0157477	118.348	0.00712363	0.0147005	106.362	0.00654095	0.0153018	133.939
4	B.7.7.2 - Bulimia nervosa	0.342113	0.894725	161.529	0.000578407	0.000810279	40.0881	0.000431301	0.000668624	55.0251	0.000499759	0.000731017	46.2737	0.000391409	0.000786382	100.911	0.000480485	0.000760171	58.209	0.000429246	0.00070903	65.1805	0.00036129	0.000709987	96.5146	0.000692296	0.00101262	46.2701	0.000540197	0.000805206	49.0578	0.000521388	0.000727213	39.4764	0.000515716	0.000662175	28.3992	0.000532796	0.000786736	47.6617	0.000540095	0.000800534	48.2209	0.00057083	0.000815245	42.8175	0.000426604	0.000677518	58.8167
2	B.8 - Diabetes, urogenital, blood, and endocrine diseases	21698.8	57516.9	165.07	70.8358	80.0449	13.0006	68.2771	93.5506	37.0162	85.4598	112.989	32.2125	61.7131	90.5157	46.6717	66.8526	91.9007	37.4676	77.4914	103.908	34.0892	49.4099	85.2413	72.5186	64.895	62.2352	-4.0987	58.4813	71.9522	23.0345	58.5508	69.8354	19.2732	111.47	117.591	5.49079	62.1868	84.7939	36.3535	56.1179	74.5611	32.865	70.1054	69.2318	-1.24608	62.7758	88.8068	41.4665
3	B.8.1 - Diabetes mellitus	9769.89	27416.4	180.622	32.7856	38.0872	16.1704	28.3776	41.5022	46.2499	46.6504	69.9643	49.9756	24.277	39.7539	63.751	29.2204	42.2663	44.6462	38.6619	55.946	44.7057	22.4086	44.8312	100.063	29.9893	27.817	-7.24372	24.2209	31.7282	30.995	22.3839	29.5276	31.9144	58.9888	71.1582	20.63	24.2391	39.9814	64.9462	21.1443	30.7573	45.4634	27.562	28.2447	2.47704	24.2363	46.8703	93.3889
3	B.8.2 - Acute glomerulonephritis	125.442	32.2768	-74.2695	0.207987	0.0393073	-81.101	0.143566	0.0322021	-77.5698	0.534819	0.0761613	-85.7594	0.39788	0.117824	-70.3872	0.402098	0.0710052	-82.3413	0.287949	0.0522953	-81.8387	0.320688	0.0659334	-79.44	0.156371	0.0344161	-77.9907	0.151847	0.0287372	-81.0749	0.164859	0.0342995	-79.1946	0.273714	0.070288	-74.3206	0.100908	0.0246093	-75.6122	0.155306	0.0366628	-76.3932	0.168559	0.03342	-80.1732	0.302455	0.0585546	-80.6402
3	B.8.3 - Chronic kidney disease	8237.36	19083.1	131.665	26.8843	26.5255	-1.33479	29.8111	38.3859	28.7638	29.3443	30.2443	3.06678	28.6042	36.0961	26.1914	27.6182	33.578	21.5794	27.3008	32.1998	17.9446	18.7933	27.196	44.711	25.7577	24.115	-6.37735	24.1237	25.1813	4.38398	26.6428	27.2501	2.2796	39.2431	33.8178	-13.8249	28.1611	30.8465	9.53583	25.2955	28.0995	11.0849	30.3934	25.3409	-16.6235	30.4285	30.0798	-1.14593
4	B.8.3.1 - Chronic kidney disease due to diabetes mellitus	3934.36	11327.2	187.905	13.2817	15.2552	14.859	14.073	19.5072	38.6146	13.5622	16.4711	21.4491	13.8918	18.7636	35.0697	14.0195	18.9458	35.139	12.7555	18.303	43.4918	9.05585	14.6861	62.1725	12.6492	13.259	4.82086	10.6399	12.7734	20.0518	14.0253	16.0347	14.3271	24.0054	21.4399	-10.6873	13.873	16.9389	22.1004	13.0947	15.9785	22.0224	13.8291	13.9685	1.00839	15.5713	17.8132	14.3979
4	B.8.3.2 - Chronic kidney disease due to hypertension	3472.52	6748.23	94.3327	11.2441	9.81583	-12.7026	11.8012	14.2517	20.7644	13.0165	11.7259	-9.91523	10.9684	12.9209	17.8016	10.6518	11.7219	10.0464	11.0385	11.5338	4.48659	8.01584	10.8975	35.949	10.6673	8.93956	-16.1968	11.6263	10.9065	-6.19117	10.8381	9.89863	-8.66814	13.0007	10.7159	-17.5745	12.1306	12.0603	-0.578972	10.1284	10.2526	1.22578	14.1828	10.2653	-27.6214	11.3405	9.75149	-14.0117
4	B.8.3.3 - Chronic kidney disease due to glomerulonephritis	778.554	904.798	16.2152	2.19132	1.29664	-40.8284	2.83912	3.16232	11.3836	2.35256	1.67723	-28.7062	2.56985	2.91559	13.4538	2.56701	2.47374	-3.63341	3.41089	2.27025	-33.4411	1.49111	1.33719	-10.3227	2.02825	1.52319	-24.9015	1.62756	1.26131	-22.5027	1.59057	1.12695	-29.1478	1.79733	1.28856	-28.3068	1.8181	1.48374	-18.3906	1.88125	1.65767	-11.8844	2.2998	1.04459	-54.579	3.15689	2.20237	-30.2361
4	B.8.3.4 - Chronic kidney disease due to other causes	51.9317	102.825	98.0008	0.167173	0.157764	-5.62851	1.09779	1.46474	33.4261	0.41314	0.370044	-10.4315	1.17422	1.49597	27.4012	0.379883	0.436556	14.9185	0.095906	0.0927191	-3.3229	0.230503	0.275236	19.4067	0.412875	0.393253	-4.75244	0.229999	0.240132	4.406	0.188874	0.189882	0.533932	0.439617	0.373401	-15.0621	0.339478	0.363488	7.07259	0.191163	0.210806	10.2757	0.0816784	0.0624612	-23.5279	0.359847	0.312743	-13.0901
3	B.8.4 - Urinary diseases and male infertility	1830.18	5912.91	223.078	6.93946	9.06816	30.6753	6.13509	7.56738	23.3459	5.08755	6.10743	20.0466	5.12716	7.60547	48.3369	6.4403	10.9782	70.4614	7.27014	7.94888	9.33598	5.09071	7.42923	45.9371	5.52419	6.00972	8.7892	6.286	9.25353	47.2086	5.39836	7.02081	30.0545	7.79608	6.79684	-12.8172	5.63614	7.1876	27.527	5.73153	8.40505	46.646	7.38571	8.30218	12.4087	4.64817	6.28694	35.2562
4	B.8.4.1 - Interstitial nephritis and urinary tract infections	1447.44	4997.02	245.232	5.50202	7.81209	41.986	4.31466	5.66289	31.2478	3.63765	4.64475	27.6857	3.89444	6.1641	58.2794	4.97362	9.3385	87.7607	5.42265	6.39624	17.9542	3.75204	5.70509	52.0528	4.33021	5.02762	16.1056	5.12881	8.16727	59.2428	3.93162	5.63689	43.3733	5.21765	4.80946	-7.82322	4.25525	5.75846	35.3258	4.42377	7.06311	59.6629	5.93773	7.30087	22.9574	3.44363	4.89774	42.2258
4	B.8.4.2 - Urolithiasis	46.4904	135.24	190.898	0.144795	0.178262	23.1139	0.143668	0.203651	41.7509	0.149056	0.205035	37.5555	0.0845201	0.116771	38.1573	0.163739	0.253258	54.6713	0.116353	0.154123	32.4607	0.110578	0.184031	66.4269	0.146041	0.166757	14.1847	0.16551	0.212938	28.6553	0.155697	0.209185	34.3539	0.284479	0.264952	-6.8643	0.112786	0.150997	33.8791	0.136909	0.199779	45.921	0.108375	0.123963	14.3835	0.121235	0.184698	52.3473
4	B.8.4.5 - Other urinary diseases	336.253	780.652	132.162	1.29265	1.07781	-16.6203	1.67676	1.70083	1.43573	1.30085	1.25764	-3.32141	1.14819	1.32459	15.3631	1.30294	1.38646	6.41019	1.73114	1.39851	-19.2141	1.22809	1.54012	25.4077	1.04793	0.815344	-22.195	0.991676	0.873325	-11.9344	1.31104	1.17473	-10.3971	2.29395	1.72242	-24.9144	1.2681	1.27814	0.792095	1.17085	1.14216	-2.45031	1.33961	0.877348	-34.5073	1.0833	1.20451	11.1882
3	B.8.5 - Gynecological diseases	0	0	#DIV/0!	0	0	#DIV/0!	0	0	#DIV/0!	0	0	#DIV/0!	0	0	#DIV/0!	0	0	#DIV/0!	0	0	#DIV/0!	0	0	#DIV/0!	0	0	#DIV/0!	0	0	#DIV/0!	0	0	#DIV/0!	0	0	#DIV/0!	0	0	#DIV/0!	0	0	#DIV/0!	0	0	#DIV/0!	0	0	#DIV/0!
4	B.8.5.1 - Uterine fibroids	0	0	#DIV/0!	0	0	#DIV/0!	0	0	#DIV/0!	0	0	#DIV/0!	0	0	#DIV/0!	0	0	#DIV/0!	0	0	#DIV/0!	0	0	#DIV/0!	0	0	#DIV/0!	0	0	#DIV/0!	0	0	#DIV/0!	0	0	#DIV/0!	0	0	#DIV/0!	0	0	#DIV/0!	0	0	#DIV/0!	0	0	#DIV/0!
4	B.8.5.2 - Polycystic ovarian syndrome	0	0	#DIV/0!	0	0	#DIV/0!	0	0	#DIV/0!	0	0	#DIV/0!	0	0	#DIV/0!	0	0	#DIV/0!	0	0	#DIV/0!	0	0	#DIV/0!	0	0	#DIV/0!	0	0	#DIV/0!	0	0	#DIV/0!	0	0	#DIV/0!	0	0	#DIV/0!	0	0	#DIV/0!	0	0	#DIV/0!	0	0	#DIV/0!
4	B.8.5.4 - Endometriosis	0	0	#DIV/0!	0	0	#DIV/0!	0	0	#DIV/0!	0	0	#DIV/0!	0	0	#DIV/0!	0	0	#DIV/0!	0	0	#DIV/0!	0	0	#DIV/0!	0	0	#DIV/0!	0	0	#DIV/0!	0	0	#DIV/0!	0	0	#DIV/0!	0	0	#DIV/0!	0	0	#DIV/0!	0	0	#DIV/0!	0	0	#DIV/0!
4	B.8.5.5 - Genital prolapse	0	0	#DIV/0!	0	0	#DIV/0!	0	0	#DIV/0!	0	0	#DIV/0!	0	0	#DIV/0!	0	0	#DIV/0!	0	0	#DIV/0!	0	0	#DIV/0!	0	0	#DIV/0!	0	0	#DIV/0!	0	0	#DIV/0!	0	0	#DIV/0!	0	0	#DIV/0!	0	0	#DIV/0!	0	0	#DIV/0!	0	0	#DIV/0!
4	B.8.5.7 - Other gynecological diseases	0	0	#DIV/0!	0	0	#DIV/0!	0	0	#DIV/0!	0	0	#DIV/0!	0	0	#DIV/0!	0	0	#DIV/0!	0	0	#DIV/0!	0	0	#DIV/0!	0	0	#DIV/0!	0	0	#DIV/0!	0	0	#DIV/0!	0	0	#DIV/0!	0	0	#DIV/0!	0	0	#DIV/0!	0	0	#DIV/0!	0	0	#DIV/0!
3	B.8.6 - Hemoglobinopathies and hemolytic anemias	765.277	1061.5	38.7082	1.81964	1.30933	-28.0443	2.09436	1.80778	-13.6833	1.60442	1.2889	-19.6662	1.44412	1.39696	-3.26534	1.66862	1.37787	-17.4243	1.9543	1.72053	-11.9619	1.43488	1.37516	-4.16223	2.05173	1.36495	-33.4733	1.85631	1.34876	-27.3417	1.99737	1.43818	-27.9963	2.54613	1.58207	-37.864	1.89735	1.51894	-19.9441	1.45594	1.20129	-17.4903	2.17515	1.47374	-32.2466	1.62471	1.37628	-15.2904
4	B.8.6.1 - Thalassemias	79.4798	59.377	-25.293	0.0983156	0.0766923	-21.9938	0.1049	0.102255	-2.52147	0.129857	0.0839782	-35.3303	0.0634139	0.0678625	7.01524	0.125487	0.0849846	-32.2762	0.143338	0.140215	-2.17814	0.125875	0.0952762	-24.3087	0.0565282	0.0543212	-3.9043	0.127442	0.0906758	-28.8494	0.0936273	0.0778895	-16.8089	0.156388	0.106902	-31.643	0.0879055	0.0832357	-5.31228	0.0502345	0.0512662	2.05386	0.0654857	0.0509779	-22.154	0.109582	0.113837	3.88347
4	B.8.6.2 - Sickle cell disorders	152.26	191.511	25.7785	0.200833	0.200296	-0.267562	0.209363	0.245184	17.1093	0.180493	0.142663	-20.9592	0.136217	0.173022	27.0196	0.0342359	0.132695	287.59	0.208344	0.22524	8.10975	0.163083	0.16294	-0.0876199	0.324677	0.318519	-1.89666	0.154226	0.17648	14.4296	0.199442	0.223351	11.988	0.277126	0.223488	-19.355	0.141021	0.174533	23.7641	0.176631	0.21801	23.4268	0.442614	0.456558	3.1505	0.0663828	0.093392	40.6872
4	B.8.6.3 - G6PD deficiency	190.218	328.911	72.9129	0.30901	0.326253	5.58009	0.499418	0.630789	26.3049	0.346877	0.412683	18.9712	0.304688	0.411885	35.1824	0.391038	0.413237	5.6769	0.490696	0.641861	30.8062	0.301049	0.399987	32.8647	0.292728	0.238361	-18.5727	0.332864	0.331931	-0.280228	0.358195	0.34469	-3.7703	0.613144	0.472684	-22.9081	0.38383	0.410917	7.05696	0.248204	0.264741	6.6627	0.310852	0.264209	-15.005	0.366877	0.408536	11.3549
4	B.8.6.4 - Other hemoglobinopathies and hemolytic anemias	343.32	481.704	40.3076	1.21148	0.706092	-41.7165	1.28067	0.829549	-35.2256	0.947197	0.64957	-31.4218	0.939798	0.744192	-20.8136	1.11786	0.746958	-33.1796	1.11193	0.713215	-35.8577	0.844879	0.716958	-15.1407	1.3778	0.753749	-45.2932	1.24178	0.749676	-39.6288	1.34611	0.792252	-41.1451	1.49948	0.778991	-48.0491	1.28459	0.850257	-33.8113	0.980873	0.667276	-31.9712	1.35619	0.701991	-48.2382	1.08187	0.760518	-29.7031
3	B.8.7 - Endocrine, metabolic, blood, and immune disorders	970.626	4010.7	313.208	2.19884	5.0155	128.097	1.71538	4.25517	148.059	2.23828	5.3076	137.129	1.86276	5.54557	197.707	1.503	3.62935	141.475	2.01633	6.04016	199.563	1.36174	4.34374	218.984	1.41573	2.89408	104.424	1.84253	4.4117	139.436	1.96352	4.56439	132.46	2.62208	4.16534	58.8561	2.15225	5.23487	143.228	2.3353	6.06126	159.55	2.42064	5.83689	141.13	1.53571	4.13486	169.249
2	B.9 - Musculoskeletal disorders	414.481	944.288	127.824	1.13047	1.19462	5.67481	0.944716	1.12994	19.606	0.973815	1.13641	16.6969	0.878381	1.20469	37.1493	1.17835	1.31774	11.8298	0.961374	1.15179	19.8071	0.941203	1.30306	38.4468	1.21203	1.17805	-2.80344	1.02122	1.10245	7.95335	1.0507	1.09407	4.12817	1.48867	1.29587	-12.9509	1.22978	1.38266	12.4313	1.16549	1.34263	15.1983	1.25012	1.37527	10.0107	1.18979	1.38971	16.8031
3	B.9.1 - Rheumatoid arthritis	71.8135	157.701	119.598	0.230807	0.208826	-9.52385	0.0723545	0.0779591	7.74597	0.0735267	0.0913895	24.2943	0.0441053	0.0628238	42.4405	0.272777	0.266725	-2.21842	0.184072	0.190658	3.57783	0.162458	0.202693	24.7668	0.316741	0.25463	-19.6094	0.184477	0.162327	-12.0068	0.217096	0.191675	-11.7096	0.341727	0.277121	-18.9058	0.284446	0.273398	-3.88398	0.202503	0.198867	-1.7955	0.327574	0.27999	-14.5263	0.162239	0.168202	3.67527
3	B.9.5 - Other musculoskeletal disorders	342.667	786.586	129.548	0.899658	0.985791	9.57402	0.872361	1.05198	20.5897	0.900288	1.04502	16.0765	0.834275	1.14187	36.8696	0.905568	1.05102	16.0614	0.777302	0.961137	23.6503	0.778745	1.10037	41.3006	0.895288	0.923421	3.14227	0.836747	0.940119	12.354	0.833599	0.902395	8.25283	1.14694	1.01875	-11.1767	0.945332	1.10926	17.3405	0.962991	1.14376	18.7719	0.922551	1.09528	18.7231	1.02755	1.22151	18.8759
2	B.10 - Other non-communicable diseases	8071.83	9043.74	12.0408	10.1469	11.1627	10.0111	10.1751	12.2378	20.2711	11.4626	11.0674	-3.44747	9.49428	12.7385	34.1707	9.60473	11.2074	16.6859	10.4835	12.022	14.6751	10.837	12.0369	11.0721	9.13906	10.5646	15.5983	10.0117	11.0032	9.90399	9.38169	10.656	13.5828	11.0729	10.9839	-0.804056	9.38839	10.2509	9.18659	9.12426	10.8229	18.6163	9.93588	11.0721	11.4356	9.5274	10.8478	13.8594
3	B.10.1 - Congenital anomalies	6941.96	6215.17	-10.4695	7.19642	7.24132	0.623921	7.33498	8.31827	13.4056	8.34009	7.01346	-15.9067	6.28246	7.44612	18.5224	6.72719	7.28446	8.28384	7.48434	7.64225	2.10987	8.05139	7.40292	-8.05415	6.79508	7.63138	12.3075	7.00309	7.14059	1.96349	6.95207	7.53545	8.3915	8.04046	7.55119	-6.0851	6.65889	6.69405	0.527933	6.55677	7.21658	10.0629	6.87027	7.02882	2.30785	7.0612	7.03495	-0.371681
4	B.10.1.1 - Neural tube defects	589.712	343.726	-41.7129	0.597397	0.409397	-31.4699	0.789516	0.63605	-19.438	0.852268	0.455563	-46.547	0.665001	0.584392	-12.1216	0.584638	0.408214	-30.1767	0.608773	0.415355	-31.7719	0.938122	0.700144	-25.3675	0.39862	0.353761	-11.2536	0.664304	0.455977	-31.3602	0.320921	0.306353	-4.53944	0.642192	0.561614	-12.5473	0.641643	0.335482	-47.7151	0.435739	0.318947	-26.8033	0.510805	0.345314	-32.3981	0.620612	0.419113	-32.4678
4	B.10.1.2 - Congenital heart anomalies	3746.86	2622.8	-30.0001	3.86394	3.01083	-22.0788	3.99842	3.57023	-10.7088	4.38728	2.88865	-34.1586	2.95604	2.76217	-6.55836	3.39329	3.0285	-10.7503	4.31721	3.31739	-23.1589	4.29136	3.03587	-29.2563	3.57775	2.84784	-20.4015	3.74746	2.81337	-24.9258	4.09923	3.45021	-15.8328	4.47454	3.48843	-22.0381	3.60749	2.70664	-24.9717	3.61546	3.02197	-16.4153	3.75552	2.97018	-20.9118	3.82296	2.93153	-23.3178
4	B.10.1.3 - Cleft lip and cleft palate	24.3145	13.7749	-43.3469	0.0244437	0.0165039	-32.4821	0.0301634	0.0250794	-16.855	0.0844772	0.0346705	-58.9587	0.0120107	0.0107784	-10.2597	0.0317591	0.0207548	-34.6494	0.01849	0.0119605	-35.3138	0.0250258	0.0106591	-57.4077	0.0164464	0.015421	-6.23505	0.0219637	0.0194176	-11.5922	0.01122	0.0102168	-8.94122	0.0189734	0.011461	-39.5944	0.030373	0.0149546	-50.7636	0.0342641	0.0276308	-19.3593	0.0285514	0.0198848	-30.3544	0.0137325	0.00964545	-29.762
4	B.10.1.4 - Down syndrome	190.216	254.226	33.6514	0.198596	0.278156	40.0616	0.167658	0.273332	63.0291	0.212968	0.222018	4.24951	0.152781	0.24177	58.2462	0.163097	0.20437	25.3058	0.184597	0.280087	51.7287	0.221634	0.272753	23.0648	0.165805	0.269857	62.7558	0.232901	0.380693	63.4574	0.115399	0.186458	61.5774	0.174359	0.198931	14.0926	0.252588	0.304554	20.5735	0.171703	0.272403	58.648	0.206891	0.286348	38.4053	0.137462	0.191804	39.5323
4	B.10.1.7 - Other chromosomal abnormalities	42.9489	149.729	248.621	0.0448082	0.177151	295.353	0.0278626	0.0582336	109.003	0.0582048	0.0777209	33.53	0.0318568	0.0569419	78.7431	0.0319165	0.05203	63.0194	0.0495467	0.187529	278.49	0.0493934	0.0959598	94.2766	0.0360386	0.195079	441.307	0.0463854	0.221552	377.633	0.0246693	0.111663	352.637	0.0452875	0.0553686	22.2603	0.041617	0.120285	189.028	0.0277917	0.100335	261.025	0.0427732	0.197466	361.659	0.0333267	0.0681161	104.389
4	B.10.1.8 - Other congenital anomalies	2347.91	2830.92	20.5718	2.46723	3.34928	35.7506	2.32136	3.75535	61.7737	2.74489	3.33484	21.4925	2.46477	3.79007	53.7695	2.52249	3.57059	41.5503	2.30573	3.42993	48.7571	2.52585	3.28754	30.1555	2.60042	3.94943	51.8766	2.29008	3.24958	41.8982	2.38063	3.47055	45.7832	2.68511	3.23538	20.4934	2.08518	3.21213	54.0456	2.27181	3.47529	52.9741	2.32572	3.20963	38.0058	2.43311	3.41475	40.3451
3	B.10.2 - Skin and subcutaneous diseases	1013.23	2680.94	164.593	2.83289	3.74492	32.1944	2.66967	3.70213	38.6733	2.98758	3.93933	31.8569	2.90849	4.75704	63.5573	2.81847	3.83544	36.0825	2.91986	4.24634	45.4294	2.56864	4.39281	71.0172	2.26816	2.74552	21.046	2.94235	3.76364	27.9124	2.34055	2.96019	26.4742	2.87307	3.2909	14.543	2.58207	3.36308	30.2471	2.47168	3.44711	39.4642	2.99298	3.85783	28.8959	2.3761	3.7016	55.7844
4	B.10.2.3 - Cellulitis	101.734	298.522	193.434	0.251874	0.391569	55.4627	0.167789	0.237849	41.755	0.233683	0.351822	50.5551	0.154231	0.256532	66.3301	0.236977	0.403436	70.2422	0.214693	0.390924	82.0849	0.217481	0.401282	84.5136	0.358288	0.43815	22.2897	0.26969	0.438943	62.7587	0.205217	0.319156	55.5218	0.34997	0.368165	5.19906	0.210382	0.334783	59.1314	0.200506	0.327763	63.4681	0.177367	0.271856	53.2734	0.217358	0.382651	76.046
4	B.10.2.4 - Pyoderma	649.649	1630.76	151.022	1.60914	2.22586	38.3259	1.8273	2.68997	47.2103	2.03217	2.64155	29.9867	1.69249	3.04687	80.0231	1.65271	2.3613	42.8745	1.75755	2.74982	56.4572	1.74228	2.87072	64.7679	1.12589	1.50695	33.8446	1.74392	2.26778	30.0392	1.34655	1.77185	31.5843	1.74784	2.16716	23.9908	1.66366	2.2303	34.0598	1.3297	1.95945	47.3603	1.37656	2.04264	48.3876	1.55915	2.54525	63.2459
4	B.10.2.12 - Decubitus ulcer	202.522	646.981	219.463	0.829864	0.994474	19.8357	0.431719	0.521954	20.9012	0.645715	0.879955	36.2761	0.883982	1.24404	40.7318	0.688224	0.82303	19.5874	0.850548	1.00776	18.4834	0.536637	1.04093	93.9728	0.61023	0.641436	5.11388	0.712416	0.857899	20.421	0.57046	0.66733	16.981	0.615936	0.612067	-0.628067	0.487832	0.594366	21.8384	0.78357	0.990217	26.3726	1.2642	1.38616	9.64689	0.456784	0.625297	36.8911
4	B.10.2.13 - Other skin and subcutaneous diseases	59.3299	104.676	76.4307	0.142012	0.133023	-6.32959	0.242865	0.252348	3.90478	0.0760132	0.0660051	-13.1663	0.177786	0.209598	17.8932	0.240561	0.247683	2.96058	0.0970642	0.0978321	0.791171	0.07224	0.0798819	10.5785	0.173751	0.158987	-8.49726	0.216328	0.199012	-8.00447	0.218319	0.201851	-7.54294	0.159326	0.14351	-9.92683	0.220202	0.20363	-7.52602	0.157904	0.169678	7.45592	0.174855	0.157177	-10.1105	0.142809	0.148398	3.91355
3	B.10.5 - Sudden infant death syndrome	116.635	147.626	26.571	0.117609	0.176497	50.071	0.170497	0.217361	27.4865	0.134927	0.114641	-15.0349	0.303335	0.535381	76.4981	0.0590651	0.0874577	48.07	0.0793202	0.1334	68.179	0.216954	0.241135	11.1455	0.0758159	0.187697	147.569	0.0662471	0.0990185	49.4683	0.0890697	0.160343	80.0195	0.159361	0.141768	-11.0397	0.147423	0.193739	31.4169	0.0958102	0.159176	66.1371	0.0726303	0.185457	155.343	0.0900987	0.111287	23.5173
1	C - Injuries	107868	136242	26.3047	170.973	134.16	-21.5313	160.711	140.99	-12.2713	213.147	193.411	-9.25905	132.864	146.959	10.6085	155.295	140.183	-9.73112	151.284	159.533	5.45293	153.186	174.489	13.9063	152.745	106.592	-30.2159	192.575	163.612	-15.0399	192.319	155.421	-19.186	247.72	170.684	-31.0981	202.108	165.327	-18.1986	173.347	143.488	-17.2249	135.356	121.7	-10.0888	156.246	148.221	-5.13593
2	C.1 - Transport injuries	37824.5	43996	16.316	60.2992	42.9463	-28.7781	49.199	41.9552	-14.7235	79.7312	51.9143	-34.8884	44.1794	42.6116	-3.54875	50.0096	36.1892	-27.6355	53.3186	43.3007	-18.7887	57.7719	59.4618	2.92512	63.7873	32.7013	-48.7339	69.061	49.9724	-27.6402	79.6759	55.3088	-30.5828	94.1926	63.2206	-32.8816	76.047	59.602	-21.6247	63.1168	51.3392	-18.66	51.7302	41.8055	-19.1855	56.7143	42.6911	-24.7261
3	C.1.1 - Road injuries	37400.5	42084.1	12.5229	59.6425	41.0999	-31.0895	48.035	38.2922	-20.2827	79.0824	49.6559	-37.2099	43.3458	39.2757	-9.39001	48.9866	32.866	-32.9082	53.0032	42.1254	-20.5228	57.3073	57.7545	0.78035	63.4533	31.8252	-49.8447	68.543	48.3978	-29.3906	78.8162	52.7643	-33.054	92.6009	60.8131	-34.3277	75.1366	56.9607	-24.1905	62.2276	48.6478	-21.8228	51.1404	39.8942	-21.9909	54.9769	40.4949	-26.342
4	C.1.1.1 - Pedestrian road injuries	18607.8	16577.1	-10.9132	31.617	17.1469	-45.7666	26.2859	19.6231	-25.3475	53.9251	30.0781	-44.2224	31.9106	27.488	-13.8595	33.7796	18.6267	-44.8583	17.5648	15.2422	-13.223	37.8664	26.2251	-30.7431	34.3548	13.2855	-61.3286	40.0162	19.2171	-51.9766	38.132	22.8448	-40.0902	45.3098	23.282	-48.6161	13.6371	16.6763	22.2865	34.3604	16.9937	-50.5426	26.0129	15.629	-39.9184	37.1205	21.8938	-41.0195
4	C.1.1.2 - Cyclist road injuries	864.789	1837	112.422	1.37932	1.84784	33.968	0.799339	1.2702	58.9064	1.06828	1.36558	27.83	0.417474	0.826933	98.0802	0.602771	0.926006	53.6249	0.93219	1.28754	38.1194	1.21809	2.55233	109.535	1.61408	1.99097	23.3504	0.987162	1.37745	39.5368	1.73809	2.4802	42.6963	2.99361	2.94172	-1.73318	2.56004	3.12302	21.9909	2.07562	3.75063	80.6989	1.20298	1.75982	46.2879	0.862381	1.4324	66.0982
4	C.1.1.3 - Motorcyclist road injuries	5036.52	11616.8	130.652	6.95153	10.5387	51.602	4.94183	7.77339	57.2978	5.14697	9.00472	74.9518	2.34528	4.33283	84.7469	4.07685	6.84947	68.0088	9.6973	10.1115	4.27125	6.1281	16.2429	165.055	4.17805	5.85383	40.1092	6.29188	12.775	103.04	6.59464	12.5072	89.6571	14.9633	19.9954	33.6297	13.1786	17.5892	33.4683	5.87904	13.6639	132.417	6.7463	8.8201	30.7397	5.22507	9.62846	84.2741
4	C.1.1.4 - Motor vehicle road injuries	12756.9	11355.6	-10.9843	19.4695	10.8572	-44.2347	15.7718	8.72039	-44.7088	18.6315	8.12541	-56.3888	8.52469	5.97975	-29.8538	10.388	5.96954	-42.5342	24.584	14.6891	-40.2491	11.9058	11.844	-0.518892	23.1481	10.2307	-55.8032	21.0589	14.3886	-31.6746	32.0016	13.8436	-56.7409	28.7882	13.301	-53.797	45.3144	18.1854	-59.8685	19.6401	13.1406	-33.0933	16.9815	12.9833	-23.5444	11.5834	6.8394	-40.955
4	C.1.1.5 - Other road injuries	134.512	697.557	418.582	0.225172	0.709246	214.98	0.236114	0.905087	283.327	0.310528	1.08205	248.455	0.147756	0.648167	338.674	0.139388	0.49436	254.666	0.224901	0.795021	253.497	0.188968	0.890247	371.109	0.158314	0.464179	193.201	0.188786	0.639554	238.772	0.349883	1.08854	211.115	0.545875	1.29294	136.855	0.446566	1.38686	210.561	0.27241	1.09894	303.413	0.196742	0.701994	256.81	0.185591	0.700773	277.591
3	C.1.2 - Other transport injuries	424.043	1911.87	350.868	0.656728	1.84635	181.144	1.164	3.663	214.69	0.648835	2.2584	248.07	0.833563	3.33593	300.201	1.02298	3.32316	224.85	0.315389	1.17529	272.649	0.464549	1.70725	267.506	0.333925	0.876073	162.356	0.518019	1.5746	203.965	0.859685	2.54445	195.974	1.59178	2.40748	51.2445	0.910349	2.6413	190.141	0.889194	2.69139	202.678	0.589786	1.91133	224.072	1.73741	2.19618	26.4056
2	C.2 - Unintentional injuries	25235.2	25801.1	2.24238	45.1859	29.5875	-34.5205	50.1497	35.1752	-29.8597	42.5721	29.4889	-30.732	35.9981	30.6131	-14.9592	43.9527	33.2484	-24.3543	62.1785	38.7782	-37.6341	40.8716	33.4937	-18.0515	36.866	25.2766	-31.4365	45.9565	33.9152	-26.2014	41.0369	29.6153	-27.8324	61.7227	32.7786	-46.8937	64.218	38.7636	-39.6375	41.8961	30.0584	-28.255	43.618	27.9279	-35.9716	40.5467	27.9598	-31.043
3	C.2.1 - Falls	5029.13	9441.78	87.7419	13.613	12.2211	-10.2252	11.7204	10.938	-6.67547	11.1457	10.8485	-2.66657	8.95286	9.1682	2.4053	11.162	12.226	9.53217	17.1796	12.6029	-26.64	10.9529	12.5983	15.0227	16.1755	14.4473	-10.6844	17.7397	17.9263	1.05188	12.4449	12.6595	1.72497	14.5002	10.1073	-30.2953	17.6298	13.9838	-20.6813	11.1152	11.2066	0.822371	14.7515	12.3475	-16.2966	10.616	9.73157	-8.33132
3	C.2.2 - Drowning	8460.59	5887.16	-30.4167	11.0151	5.71534	-48.1137	13.6828	8.79703	-35.7072	12.1725	7.57852	-37.7404	12.8022	10.3608	-19.0702	14.8073	9.48396	-35.9509	12.6578	8.48249	-32.9861	11.6159	8.26266	-28.8678	5.898	2.52324	-57.2188	12.6384	6.58139	-47.9253	8.33714	5.13044	-38.4628	14.8352	6.39218	-56.912	11.907	6.9142	-41.9317	9.58845	5.78239	-39.6942	10.8748	5.59117	-48.5858	11.4698	6.45129	-43.7539
3	C.2.3 - Fire, heat, and hot substances	1677.22	1177.26	-29.8089	3.09612	1.3932	-55.0018	3.85499	1.91627	-50.2912	3.8438	1.581	-58.8687	1.48675	1.00266	-32.5604	2.47225	1.26585	-48.7975	5.08583	2.31262	-54.5281	2.92755	1.44933	-50.4934	1.88466	0.880672	-53.2716	2.36782	1.16775	-50.6825	2.50252	1.28566	-48.6253	2.93703	1.32581	-54.8589	3.17659	1.55264	-51.1226	3.19324	1.71016	-46.4443	3.22744	1.41359	-56.2009	2.02321	1.05106	-48.0499
3	C.2.4 - Poisonings	405.897	242.108	-40.3524	0.600174	0.260664	-56.5685	0.471401	0.244154	-48.2066	0.490664	0.214362	-56.3119	0.50913	0.303157	-40.4558	0.593561	0.277225	-53.2946	0.993574	0.435385	-56.1799	0.657518	0.322144	-51.006	0.489188	0.197477	-59.6317	0.444246	0.213129	-52.0244	0.657629	0.301546	-54.1464	0.997802	0.445455	-55.3564	0.911308	0.401667	-55.9241	0.731443	0.352456	-51.8135	0.501185	0.233065	-53.4973	0.582485	0.269686	-53.7008
3	C.2.5 - Exposure to mechanical forces	2965.28	2251.17	-24.0825	4.44627	2.2637	-49.0876	6.65379	3.86555	-41.9046	3.25814	1.80263	-44.6729	3.19213	2.26179	-29.1447	4.51857	2.68832	-40.505	12.6787	4.5578	-64.0515	3.44502	2.10141	-39.0014	1.97427	0.972131	-50.7599	3.25608	1.79521	-44.866	3.91957	2.11336	-46.0817	7.58794	3.59516	-52.6201	13.8369	5.93491	-57.108	4.722	2.57206	-45.5303	3.08414	1.82319	-40.8849	5.57388	3.51557	-36.9278
4	C.2.5.1 - Unintentional firearm injuries	1183.34	755.109	-36.1881	1.87305	0.772248	-58.7706	2.36431	1.11005	-53.0499	1.07197	0.540028	-49.6228	1.02641	0.566955	-44.7634	1.32597	0.617278	-53.4469	7.87059	2.4505	-68.8651	1.32058	0.721136	-45.3925	0.490296	0.183711	-62.5306	1.11962	0.496139	-55.6869	1.55846	0.701375	-54.9956	3.2481	1.45517	-55.1993	6.01079	1.86872	-68.9106	1.95473	0.845583	-56.7417	1.15366	0.578966	-49.815	2.21764	1.15309	-48.0038
4	C.2.5.2 - Unintentional suffocation	418.151	166.371	-60.2127	0.437398	0.177619	-59.392	0.635682	0.284418	-55.2578	0.414843	0.111004	-73.2421	0.400302	0.254764	-36.3572	0.267904	0.116707	-56.4371	0.614599	0.244121	-60.2797	0.550558	0.186397	-66.144	0.30769	0.164432	-46.5592	0.350658	0.160253	-54.2995	0.469575	0.226398	-51.7865	0.655929	0.232949	-64.4856	0.519479	0.197591	-61.9635	0.423534	0.217593	-48.6244	0.347974	0.166019	-52.2899	0.345579	0.132639	-61.6182
4	C.2.5.3 - Other exposure to mechanical forces	1363.79	1329.69	-2.50077	2.13582	1.31384	-38.4857	3.65379	2.47108	-32.3694	1.77133	1.1516	-34.9864	1.76541	1.44007	-18.4286	2.9247	1.95434	-33.1782	4.1935	1.86318	-55.5697	1.57388	1.19388	-24.1442	1.17628	0.623988	-46.9525	1.7858	1.13882	-36.2295	1.89153	1.18559	-37.3212	3.68391	1.90704	-48.2334	7.3066	3.8686	-47.0534	2.34373	1.50888	-35.6207	1.5825	1.0782	-31.8669	3.01066	2.22984	-25.9352
3	C.2.6 - Adverse effects of medical treatment	1368.84	1513.89	10.5964	3.11974	1.89706	-39.1916	3.56204	2.32566	-34.7099	3.38817	1.97529	-41.7005	2.70927	2.08858	-22.9096	2.57446	1.69499	-34.1613	3.49111	2.70862	-22.4137	3.0497	2.39742	-21.3884	2.02811	1.17574	-42.0278	2.34686	1.45528	-37.9906	2.87788	1.77395	-38.359	4.94386	2.48036	-49.8294	2.8931	1.83786	-36.4744	3.14878	2.10912	-33.0179	2.90381	1.95697	-32.6071	2.70184	1.7855	-33.9156
3	C.2.7 - Animal contact	489.465	454.162	-7.21262	0.93655	0.528311	-43.5897	3.15496	1.84759	-41.4387	0.719496	0.428028	-40.51	1.29951	0.917807	-29.3726	1.82923	1.05787	-42.1684	1.36326	0.826891	-39.3446	0.688265	0.496292	-27.8923	0.44006	0.228306	-48.1193	0.8087	0.453196	-43.9599	1.59815	0.862181	-46.0511	2.49315	1.29199	-48.1781	2.10293	1.16105	-44.7891	1.57912	0.942107	-40.3399	1.11957	0.58275	-47.9489	1.85363	1.07289	-42.1196
4	C.2.7.1 - Venomous animal contact	365.542	273.517	-25.1749	0.68317	0.313137	-54.1641	2.78251	1.43601	-48.3917	0.490581	0.225825	-53.9679	1.12248	0.686049	-38.8811	1.66598	0.875638	-47.44	1.05414	0.533657	-49.3753	0.481116	0.274986	-42.8443	0.270433	0.102667	-62.0362	0.570686	0.247167	-56.6895	1.25018	0.542663	-56.5933	2.04403	0.960546	-53.0072	1.47037	0.610693	-58.4667	1.1827	0.555072	-53.0672	0.849115	0.356572	-58.0066	1.60496	0.80193	-50.0343
4	C.2.7.2 - Non-venomous animal contact	123.924	180.645	45.7714	0.25338	0.215174	-15.0786	0.372447	0.411578	10.5065	0.228915	0.202204	-11.6687	0.177025	0.231759	30.9184	0.163252	0.182234	11.6277	0.309117	0.293234	-5.13803	0.207148	0.221306	6.83464	0.169627	0.125639	-25.9318	0.238014	0.206029	-13.4384	0.347962	0.319518	-8.17451	0.449119	0.331448	-26.2003	0.632563	0.550355	-12.9961	0.396429	0.387034	-2.36971	0.270457	0.226178	-16.372	0.248673	0.27096	8.96256
3	C.2.8 - Foreign body	2251.18	1922.39	-14.6056	4.15469	2.3815	-42.6791	2.77173	1.81671	-34.4558	2.24914	1.19665	-46.7954	1.64762	1.39715	-15.2015	2.04142	1.41685	-30.5948	4.68352	2.99252	-36.1053	2.5869	1.85501	-28.2921	5.46673	3.25261	-40.5018	3.51196	2.32915	-33.6793	3.69455	2.04203	-44.7285	3.60435	1.96436	-45.5005	6.45021	3.17277	-50.8114	4.1111	2.79754	-31.9515	3.93619	1.89879	-51.7607	2.43447	1.43565	-41.0283
4	C.2.8.1 - Pulmonary aspiration and foreign body in airway	1949.5	1691.2	-13.2493	3.5003	2.10056	-39.9893	2.29798	1.58711	-30.9346	2.01299	1.08373	-46.1633	1.43176	1.26767	-11.4607	1.74459	1.27153	-27.1159	3.77545	2.53343	-32.8972	2.10512	1.58354	-24.7769	5.15804	3.11535	-39.602	2.99846	2.09636	-30.0856	3.04685	1.75677	-42.3416	2.87583	1.66642	-42.0544	5.82716	2.88267	-50.5306	3.53881	2.51988	-28.7928	3.18094	1.58358	-50.2168	2.08011	1.2612	-39.3686
4	C.2.8.3 - Foreign body in other body part	301.686	231.18	-23.3706	0.654382	0.280945	-57.0671	0.473749	0.229599	-51.5357	0.236152	0.112919	-52.1839	0.21586	0.129487	-40.0136	0.296834	0.145324	-51.042	0.908076	0.459089	-49.4437	0.48177	0.271468	-43.652	0.308695	0.137252	-55.5379	0.513494	0.232797	-54.6641	0.647702	0.285268	-55.9569	0.728521	0.297938	-59.1038	0.623042	0.2901	-53.4381	0.572288	0.277654	-51.4835	0.755247	0.315216	-58.2632	0.354353	0.174446	-50.7706
3	C.2.9 - Other unintentional injuries	2226.12	2688.22	20.7582	3.27291	2.67043	-18.4081	3.40189	3.13398	-7.87536	4.61129	3.63752	-21.1173	2.4288	2.75376	13.3794	3.46384	2.96269	-14.4682	2.66498	3.43818	29.0133	4.08236	3.6956	-9.4741	2.17582	1.4885	-31.5892	2.25241	1.80138	-20.0243	4.19753	3.19572	-23.8667	8.7513	4.83248	-44.7798	4.34682	3.49938	-19.4957	2.79292	2.28648	-18.1329	2.25259	1.80689	-19.7858	2.78417	2.46455	-11.48
3	C.2.10 - Environmental heat and cold exposure	361.467	222.928	-38.3268	0.931302	0.256231	-72.4868	0.875766	0.290221	-66.8609	0.693279	0.226383	-67.3461	0.969925	0.359247	-62.9614	0.490052	0.174603	-64.3706	1.38017	0.420762	-69.5138	0.865531	0.31555	-63.5426	0.333643	0.110688	-66.8244	0.590371	0.192492	-67.3947	0.807023	0.25087	-68.9141	1.07184	0.343481	-67.9542	0.963328	0.305401	-68.2972	0.913923	0.299511	-67.228	0.966813	0.274005	-71.659	0.507264	0.182044	-64.1126
2	C.3 - Self-harm and interpersonal violence	44631.2	66445.2	48.8764	65.2216	61.6263	-5.51241	61.0152	63.8595	4.66151	90.7764	112.008	23.389	52.6866	73.7343	39.9489	60.8576	70.7451	16.2471	35.6997	77.4541	116.96	54.4082	81.5334	49.8549	51.883	48.6138	-6.30102	77.397	79.7242	3.00684	71.0666	70.4969	-0.80167	91.4716	74.6847	-18.352	61.2526	66.9616	9.32038	67.4636	62.0907	-7.96411	39.708	51.967	30.873	58.7334	77.5705	32.0723
3	C.3.1 - Self-harm	7709.76	11147.9	44.5944	13.2995	10.8959	-18.0731	12.4407	12.1035	-2.70968	7.33395	7.7607	5.81878	11.0963	12.3226	11.0518	10.4383	10.8628	4.06679	5.36032	9.94517	85.533	11.3318	15.1549	33.7373	8.81769	6.75	-23.4493	9.01933	7.76925	-13.8601	17.833	12.3525	-30.7323	13.2156	9.97455	-24.5243	10.1446	10.7074	5.54837	16.122	14.1321	-12.3429	13.6049	12.1703	-10.5451	8.31066	7.71786	-7.13296
3	C.3.2 - Interpersonal violence	36921.4	55297.4	49.7705	51.9221	50.7304	-2.29505	48.5746	51.7559	6.54938	83.4424	104.247	24.9333	41.5903	61.4117	47.6587	50.4193	59.8823	18.7687	30.3394	67.509	122.512	43.0764	66.3786	54.0949	43.0653	41.8638	-2.78988	68.3777	71.9549	5.23166	53.2336	58.1443	9.22499	78.256	64.7101	-17.3097	51.108	56.2541	10.0691	51.3416	47.9586	-6.58911	26.1031	39.7968	52.4601	50.4227	69.8526	38.5341
4	C.3.2.1 - Assault by firearm	21164.8	39700.1	87.5763	29.1042	36.0572	23.8898	18.5265	23.0175	24.2406	44.9534	82.7272	84.0287	11.3823	22.3764	96.5891	22.9234	34.8588	52.0665	17.2636	51.948	200.911	18.0669	46.2614	156.055	25.268	30.5648	20.9626	38.1646	56.2098	47.2825	29.581	39.5133	33.5765	37.3387	39.182	4.93657	9.20851	33.0954	259.4	28.154	28.2515	0.346208	13.1889	28.5042	116.122	28.4405	46.4334	63.2649
4	C.3.2.2 - Assault by sharp object	6382.36	9300.81	45.7269	9.35711	8.60346	-8.05434	21.0297	22.2366	5.73937	23.1857	14.5806	-37.1141	19.6374	31.7535	61.699	19.0801	19.83	3.9304	5.70412	8.69439	52.423	14.0644	13.4882	-4.09668	10.9911	7.37579	-32.893	10.5914	7.56529	-28.5717	11.9041	11.9978	0.78762	25.719	18.7646	-27.04	14.6235	13.71	-6.24678	13.986	14.3191	2.38189	5.15651	6.07452	17.8029	13.8632	17.5156	26.3461
4	C.3.2.3 - Assault by other means	9374.27	6296.46	-32.8325	13.4607	6.0698	-54.9074	9.0184	6.50182	-27.905	15.3033	6.93964	-54.6527	10.5706	7.28177	-31.1127	8.41582	5.19356	-38.2882	7.3717	6.86656	-6.85233	10.9451	6.62902	-39.4341	6.80621	3.92321	-42.3584	19.6216	8.17981	-58.3122	11.7485	6.63323	-43.5396	15.1983	6.7636	-55.4977	27.276	9.44875	-65.3587	9.20155	5.388	-41.4447	7.75763	5.21808	-32.7361	8.11901	5.90369	-27.2856
2	C.4 - Forces of nature, war, and legal intervention	177.061	0	-100	0.265975	0	-100	0.347117	0	-100	0.0668554	0	-100	0	0	#DIV/0!	0.47469	0	-100	0.0868528	0	-100	0.134554	0	-100	0.208802	0	-100	0.160556	0	-100	0.539907	0	-100	0.333289	0	-100	0.59041	0	-100	0.870541	0	-100	0.300098	0	-100	0.251676	0	-100
3	C.4.1 - Exposure to forces of nature	177.061	0	-100	0.265975	0	-100	0.347117	0	-100	0.0668554	0	-100	0	0	#DIV/0!	0.47469	0	-100	0.0868528	0	-100	0.134554	0	-100	0.208802	0	-100	0.160556	0	-100	0.539907	0	-100	0.333289	0	-100	0.59041	0	-100	0.870541	0	-100	0.300098	0	-100	0.251676	0	-100
3	C.4.2 - Collective violence and legal intervention	0	0	#DIV/0!	0	0	#DIV/0!	0	0	#DIV/0!	0	0	#DIV/0!	0	0	#DIV/0!	0	0	#DIV/0!	0	0	#DIV/0!	0	0	#DIV/0!	0	0	#DIV/0!	0	0	#DIV/0!	0	0	#DIV/0!	0	0	#DIV/0!	0	0	#DIV/0!	0	0	#DIV/0!	0	0	#DIV/0!	0	0	#DIV/0!
[truncated: 39 more columns]
